# Supplementary material for: Abundant production of dimethylsulfoniopropionate as a cryoprotectant by freshwater phytoplanktonic dinoflagellates in ice-covered Lake Baikal
Source: Commun Biol. 2023 Nov 24;6:1194. doi: 10.1038/s42003-023-05573-9 (PMC10674015; doi:10.1038/s42003-023-05573-9)
Supplement: Supplementary file 1 — Supplementary Data 1 [file 42003_2023_5573_MOESM1_ESM.xlsx]

## Sheet: Figure 2a DMSP&T
	Point A (offshore)		Point B (nearshore)		Ambient Temperature
Date	Average	STD	Average	STD	Minimum	Maximum
2019-03-31	13.6	1.7	47.1	0.5	-7.44	0.31
2019-04-01	20.2	1.6	64.2	1.1	-3.84	1.29
2019-04-02	64.1	1.5	84.2	1.5	-3.87	4.58
2019-04-03	45.2	0.8	55.6	1.9	-1.49	8.12
2019-04-04	14.6	1.4	7.7	0.4	0.01	2.05
2019-04-05	76.9	4.4	41	0.2	-1.73	2.47
2019-04-06	86.9	1.3	52.2	1.4	-3.19	1.49
2019-04-07	123.1	1.3	132.6	1.3	-5.58	4.87
2019-04-08	40.3	3.2	110.1	0.3	-4.16	5.46
2019-04-09	48.2	0.5	48.2	1	-1	5.19
2019-04-10	63.6	1.5	54.4	1.5	-2.83	5.45
2019-04-11	78	0.9	27.7	0.6	-0.86	5.42
2019-04-12	64.2	1.5	39.5	0.5	-2.95	4.48
2019-04-13	89.8	1.7	72.6	2.5	-1.9	2.36
2019-04-14	194.9	8.8	58.1	0.3	-1.5	13.85
2019-04-15	56.8	0.9	30.3	1.1	2.5	6.91
2019-04-16	172.4	2.7	339.7	9.1	-2.42	1.85
2019-04-17	120.7	3	126.6	13.8	-1.8	3.36
2019-04-18	47.3	1.2	119.9	0	-0.79	5.19
2019-04-19					-1.73	6.31
2019-04-20	121		100		-7.1	5.07
2019-04-21	44.4	5.4	91.7	9.4	-6.12	4.56
2019-04-22	89	1	31.5	1	0	5.8
2019-04-23	13.5		4.9		-1.33	4.81
2019-04-24	103.7		41.2		-0.76	10.9
2019-04-25			32.9		-0.74	2.27
2019-04-26			81.8		-0.59	10.96
2019-04-27					2.15	7.11
2019-04-28			88.3		0.2	12.34
2019-04-29			3.8		0.77	10.91
2019-04-30			4.9		1.63	8.58

## Sheet: Figure 2a meteo
	Ambient temp	Solar radiation	Wind speed	Wind direction	Water temp
	oC	W/m2	m/s	o	oC
2019-03-30	-4.33	0	1.34	--	--
2019-03-30 00:02:00	-4.27	0	2.68	--	--
2019-03-30 00:04:00	-4.33	0	3.13	--	--
2019-03-30 00:06:00	-4.55	0	2.68	--	--
2019-03-30 00:08:00	-4.72	0	2.68	--	--
2019-03-30 00:10:00	-4.83	0	4.02	--	--
2019-03-30 00:12:00	-5	0	4.92	--	--
2019-03-30 00:14:00	-5.11	0	4.47	--	--
2019-03-30 00:16:00	-5.22	0	3.58	--	--
2019-03-30 00:18:00	-5.33	0	4.02	--	--
2019-03-30 00:20:00	-5.44	0	4.47	--	--
2019-03-30 00:22:00	-5.55	0	2.68	--	--
2019-03-30 00:24:00	-5.55	0	1.79	--	--
2019-03-30 00:26:00	-5.55	0	2.24	--	--
2019-03-30 00:28:00	-5.5	0	2.24	--	--
2019-03-30 00:30:00	-5.38	0	2.24	--	--
2019-03-30 00:32:00	-5.33	0	2.24	--	--
2019-03-30 00:34:00	-5.27	0	2.68	--	--
2019-03-30 00:36:00	-5.27	0	1.79	--	--
2019-03-30 00:38:00	-5.27	0	3.13	--	--
2019-03-30 00:40:00	-5.33	0	3.13	--	--
2019-03-30 00:42:00	-5.33	0	2.24	--	--
2019-03-30 00:44:00	-5.33	0	2.68	--	--
2019-03-30 00:46:00	-5.33	0	3.13	--	--
2019-03-30 00:48:00	-5.27	0	2.24	--	--
2019-03-30 00:50:00	-5.22	0	1.79	--	--
2019-03-30 00:52:00	-5.16	0	2.24	--	--
2019-03-30 00:54:00	-5.11	0	2.24	--	--
2019-03-30 00:56:00	-5	0	2.68	--	--
2019-03-30 00:58:00	-4.88	0	1.79	--	--
2019-03-30 01:00:00	-4.83	0	1.79	--	--
2019-03-30 01:02:00	-4.72	0	1.79	--	--
2019-03-30 01:04:00	-4.66	0	1.79	--	--
2019-03-30 01:06:00	-4.61	0	1.34	--	--
2019-03-30 01:08:00	-4.5	0	1.79	--	--
2019-03-30 01:10:00	-4.44	0	1.79	--	--
2019-03-30 01:12:00	-4.33	0	1.79	--	--
2019-03-30 01:14:00	-4.27	0	1.79	--	--
2019-03-30 01:16:00	-4.22	0	1.79	--	--
2019-03-30 01:18:00	-4.05	0	1.79	--	--
2019-03-30 01:20:00	-3.94	0	1.79	--	--
2019-03-30 01:22:00	-3.88	0	1.34	--	--
2019-03-30 01:24:00	-3.83	0	2.68	--	--
2019-03-30 01:26:00	-3.77	0	2.24	--	--
2019-03-30 01:28:00	-3.77	0	2.68	--	--
2019-03-30 01:30:00	-3.72	0	2.24	--	--
2019-03-30 01:32:00	-3.72	0	2.68	--	--
2019-03-30 01:34:00	-3.66	0	2.68	--	--
2019-03-30 01:36:00	-3.55	0	1.79	--	--
2019-03-30 01:38:00	-3.44	0	2.68	--	--
2019-03-30 01:40:00	-3.33	0	2.24	--	--
2019-03-30 01:42:00	-3.16	0	2.24	--	--
2019-03-30 01:44:00	-2.94	0	2.24	--	--
2019-03-30 01:46:00	-2.72	0	2.24	--	--
2019-03-30 01:48:00	-2.55	0	2.68	--	--
2019-03-30 01:50:00	-2.44	0	2.68	--	--
2019-03-30 01:52:00	-2.33	0	2.68	--	--
2019-03-30 01:54:00	-2.27	0	2.24	--	--
2019-03-30 01:56:00	-2.22	0	1.79	--	--
2019-03-30 01:58:00	-2.16	0	2.68	--	--
2019-03-30 02:00:00	-2.16	0	2.68	--	--
2019-03-30 02:02:00	-2.11	0	2.24	--	--
2019-03-30 02:04:00	-2.11	0	2.68	--	--
2019-03-30 02:06:00	-2.05	0	2.68	--	--
2019-03-30 02:08:00	-2	0	1.79	--	--
2019-03-30 02:10:00	-2	0	1.34	--	--
2019-03-30 02:12:00	-1.88	0	1.34	--	--
2019-03-30 02:14:00	-1.77	0	1.79	--	--
2019-03-30 02:16:00	-1.66	0	1.79	--	--
2019-03-30 02:18:00	-1.55	0	1.79	--	--
2019-03-30 02:20:00	-1.38	0	1.79	--	--
2019-03-30 02:22:00	-1.22	0	1.79	--	--
2019-03-30 02:24:00	-1.11	0	1.79	--	--
2019-03-30 02:26:00	-1	0	1.79	--	--
2019-03-30 02:28:00	-0.94	0	1.34	--	--
2019-03-30 02:30:00	-0.88	0	1.34	--	--
2019-03-30 02:32:00	-0.88	0	1.79	--	--
2019-03-30 02:34:00	-0.88	0	1.34	--	--
2019-03-30 02:36:00	-0.88	0	1.34	--	--
2019-03-30 02:38:00	-0.94	0	1.34	--	--
2019-03-30 02:40:00	-0.88	0	1.34	--	--
2019-03-30 02:42:00	-0.88	0	1.79	--	--
2019-03-30 02:44:00	-0.94	0	2.24	--	--
2019-03-30 02:46:00	-0.94	0	2.24	--	--
2019-03-30 02:48:00	-0.94	0	2.24	--	--
2019-03-30 02:50:00	-1	0	1.79	--	--
2019-03-30 02:52:00	-1	0	2.24	--	--
2019-03-30 02:54:00	-0.94	0	1.79	--	--
2019-03-30 02:56:00	-0.88	0	2.24	--	--
2019-03-30 02:58:00	-0.94	0	1.34	--	--
2019-03-30 03:00:00	-0.94	0	1.79	--	--
2019-03-30 03:02:00	-1	0	1.79	--	--
2019-03-30 03:04:00	-1	0	1.34	--	--
2019-03-30 03:06:00	-1.05	0	1.34	--	--
2019-03-30 03:08:00	-1.05	0	0.89	--	--
2019-03-30 03:10:00	-1.11	0	0.89	--	--
2019-03-30 03:12:00	-1.05	0	1.34	--	--
2019-03-30 03:14:00	-1.11	0	2.24	--	--
2019-03-30 03:16:00	-1.11	0	1.34	--	--
2019-03-30 03:18:00	-1.11	0	0	--	--
2019-03-30 03:20:00	-1.11	0	2.24	--	--
2019-03-30 03:22:00	-1.16	0	2.24	--	--
2019-03-30 03:24:00	-1.16	0	1.79	--	--
2019-03-30 03:26:00	-1.16	0	1.79	--	--
2019-03-30 03:28:00	-1.22	0	0.45	--	--
2019-03-30 03:30:00	-1.22	0	2.68	--	--
2019-03-30 03:32:00	-1.22	0	1.79	--	--
2019-03-30 03:34:00	-1.16	0	1.34	--	--
2019-03-30 03:36:00	-1.22	0	1.79	--	--
2019-03-30 03:38:00	-1.38	0	1.79	--	--
2019-03-30 03:40:00	-1.5	0	1.34	--	--
2019-03-30 03:42:00	-1.55	0	1.79	--	--
2019-03-30 03:44:00	-1.77	0	1.79	--	--
2019-03-30 03:46:00	-1.83	0	1.34	--	--
2019-03-30 03:48:00	-1.77	0	1.34	--	--
2019-03-30 03:50:00	-1.83	0	1.79	--	--
2019-03-30 03:52:00	-1.72	0	1.34	--	--
2019-03-30 03:54:00	-1.66	0	1.34	--	--
2019-03-30 03:56:00	-1.66	0	1.34	--	--
2019-03-30 03:58:00	-1.66	0	0.89	--	--
2019-03-30 04:00:00	-1.61	0	1.79	--	--
2019-03-30 04:02:00	-1.5	0	2.24	--	--
2019-03-30 04:04:00	-1.33	0	1.79	--	--
2019-03-30 04:06:00	-1.38	0	1.34	--	--
2019-03-30 04:08:00	-1.38	0	1.34	--	--
2019-03-30 04:10:00	-1.5	0	1.34	--	--
2019-03-30 04:12:00	-1.5	0	2.24	--	--
2019-03-30 04:14:00	-1.44	0	1.34	--	--
2019-03-30 04:16:00	-1.38	0	2.24	--	--
2019-03-30 04:18:00	-1.27	0	1.79	--	--
2019-03-30 04:20:00	-1.22	0	1.79	--	--
2019-03-30 04:22:00	-1.27	0	1.34	--	--
2019-03-30 04:24:00	-1.27	0	2.24	--	--
2019-03-30 04:26:00	-1.27	0	1.79	--	--
2019-03-30 04:28:00	-1.33	0	3.13	--	--
2019-03-30 04:30:00	-1.44	0	2.68	--	--
2019-03-30 04:32:00	-1.44	0	3.13	--	--
2019-03-30 04:34:00	-1.27	0	2.68	--	--
2019-03-30 04:36:00	-1.27	0	3.58	--	--
2019-03-30 04:38:00	-1.27	0	2.68	--	--
2019-03-30 04:40:00	-1.27	0	2.68	--	--
2019-03-30 04:42:00	-1.22	0	2.68	--	--
2019-03-30 04:44:00	-1.16	0	3.13	--	--
2019-03-30 04:46:00	-1.16	0	4.02	--	--
2019-03-30 04:48:00	-1.16	0	3.58	--	--
2019-03-30 04:50:00	-1.11	0	2.24	--	--
2019-03-30 04:52:00	-1.22	0	3.13	--	--
2019-03-30 04:54:00	-1.22	0	2.68	--	--
2019-03-30 04:56:00	-1.27	0	2.68	--	--
2019-03-30 04:58:00	-1.27	0	1.79	--	--
2019-03-30 05:00:00	-1.11	0	2.24	--	--
2019-03-30 05:02:00	-1	0	3.58	--	--
2019-03-30 05:04:00	-0.94	0	3.13	--	--
2019-03-30 05:06:00	-0.94	0	3.13	--	--
2019-03-30 05:08:00	-0.88	0	2.68	--	--
2019-03-30 05:10:00	-0.83	0	4.47	--	--
2019-03-30 05:12:00	-0.83	0	3.58	--	--
2019-03-30 05:14:00	-0.72	0	3.13	--	--
2019-03-30 05:16:00	-0.72	0	4.02	--	--
2019-03-30 05:18:00	-0.77	0	4.02	--	--
2019-03-30 05:20:00	-0.83	0	3.13	--	--
2019-03-30 05:22:00	-0.94	0	3.58	--	--
2019-03-30 05:24:00	-0.94	0	3.13	--	--
2019-03-30 05:26:00	-0.94	0	3.13	--	--
2019-03-30 05:28:00	-1.05	0	2.68	--	--
2019-03-30 05:30:00	-1.22	0	4.47	--	--
2019-03-30 05:32:00	-1.27	0	5.81	--	--
2019-03-30 05:34:00	-1.27	0	3.58	--	--
2019-03-30 05:36:00	-1.27	0	3.58	--	--
2019-03-30 05:38:00	-1.22	0	4.47	--	--
2019-03-30 05:40:00	-1.22	0	4.47	--	--
2019-03-30 05:42:00	-1.11	0	4.02	--	--
2019-03-30 05:44:00	-1.05	0	2.68	--	--
2019-03-30 05:46:00	-1.05	0	4.47	--	--
2019-03-30 05:48:00	-1.11	0	3.13	--	--
2019-03-30 05:50:00	-1.05	0	4.02	--	--
2019-03-30 05:52:00	-1.05	0	2.68	--	--
2019-03-30 05:54:00	-1.16	0	3.58	--	--
2019-03-30 05:56:00	-1.27	0	2.68	--	--
2019-03-30 05:58:00	-1.33	0	3.13	--	--
2019-03-30 06:00:00	-1.38	0	2.68	--	--
2019-03-30 06:02:00	-1.38	0	2.24	--	--
2019-03-30 06:04:00	-1.38	0	3.58	--	--
2019-03-30 06:06:00	-1.44	0	4.02	--	--
2019-03-30 06:08:00	-1.5	0	4.47	--	--
2019-03-30 06:10:00	-1.55	0	4.02	--	--
2019-03-30 06:12:00	-1.66	0	4.02	--	--
2019-03-30 06:14:00	-1.72	0	2.68	--	--
2019-03-30 06:16:00	-1.77	0	3.13	--	--
2019-03-30 06:18:00	-1.88	0	4.02	--	--
2019-03-30 06:20:00	-1.88	0	2.68	--	--
2019-03-30 06:22:00	-1.83	0	2.24	--	--
2019-03-30 06:24:00	-1.66	0	2.68	--	--
2019-03-30 06:26:00	-1.66	0	1.79	--	--
2019-03-30 06:28:00	-1.55	0	1.34	--	--
2019-03-30 06:30:00	-1.5	0	1.79	--	--
2019-03-30 06:32:00	-1.38	1.76	2.24	--	--
2019-03-30 06:34:00	-1.33	1.76	2.24	--	--
2019-03-30 06:36:00	-1.22	1.76	2.68	--	--
2019-03-30 06:38:00	-1.11	1.76	1.34	--	--
2019-03-30 06:40:00	-1.05	1.76	0.89	--	--
2019-03-30 06:42:00	-1.05	3.52	0.89	--	--
2019-03-30 06:44:00	-1.16	3.52	0	--	--
2019-03-30 06:46:00	-1.16	3.52	0	--	--
2019-03-30 06:48:00	-1.11	5.27	0	--	--
2019-03-30 06:50:00	-1.22	5.27	0	--	--
2019-03-30 06:52:00	-1.33	5.27	1.34	--	--
2019-03-30 06:54:00	-1.33	5.27	1.34	--	--
2019-03-30 06:56:00	-1.27	7.03	0	--	--
2019-03-30 06:58:00	-1.22	10.55	0	--	--
2019-03-30 07:00:00	-1.22	12.31	0	--	--
2019-03-30 07:02:00	-1.22	14.06	0	--	--
2019-03-30 07:04:00	-1.16	17.58	0	--	--
2019-03-30 07:06:00	-1.16	19.34	0	--	--
2019-03-30 07:08:00	-1.16	21.1	0	--	--
2019-03-30 07:10:00	-1.22	24.61	0	--	--
2019-03-30 07:12:00	-1.22	28.13	0	--	--
2019-03-30 07:14:00	-1.22	29.88	0	--	--
2019-03-30 07:16:00	-1.22	31.64	0	--	--
2019-03-30 07:18:00	-1.16	33.4	0	--	--
2019-03-30 07:20:00	-1.11	35.16	0	--	--
2019-03-30 07:22:00	-1.11	36.92	0	--	--
2019-03-30 07:24:00	-1.05	40.43	0	--	--
2019-03-30 07:26:00	-1.16	43.95	0	--	--
2019-03-30 07:28:00	-1.22	49.22	0	--	--
2019-03-30 07:30:00	-1.33	52.74	0	--	--
2019-03-30 07:32:00	-1.38	56.25	1.34	--	--
2019-03-30 07:34:00	-1.38	61.53	0.89	--	--
2019-03-30 07:36:00	-1.38	66.8	0.45	--	--
2019-03-30 07:38:00	-1.33	70.32	0.89	--	--
2019-03-30 07:40:00	-1.33	79.11	0	--	--
2019-03-30 07:42:00	-1.27	84.38	0	--	--
2019-03-30 07:44:00	-1.22	89.65	0	--	--
2019-03-30 07:46:00	-1.05	96.69	0	--	--
2019-03-30 07:48:00	-1.05	102	0	--	--
2019-03-30 07:50:00	-1.05	105.5	0	--	--
2019-03-30 07:52:00	-1.05	110.8	0	--	--
2019-03-30 07:54:00	-1.22	114.3	0	--	--
2019-03-30 07:56:00	-1.27	116	0	--	--
2019-03-30 07:58:00	-1.22	117.8	0.89	--	--
2019-03-30 08:00:00	-1.05	119.5	0.89	--	--
2019-03-30 08:02:00	-0.88	121.3	0	--	--
2019-03-30 08:04:00	-0.77	123.1	0	--	--
2019-03-30 08:06:00	-0.77	123.1	0	--	--
2019-03-30 08:08:00	-0.77	126.6	0	--	--
2019-03-30 08:10:00	-0.72	126.6	0	--	--
2019-03-30 08:12:00	-0.66	123.1	0	--	--
2019-03-30 08:14:00	-0.61	121.3	0	--	--
2019-03-30 08:16:00	-0.5	117.8	0	--	--
2019-03-30 08:18:00	-0.38	117.8	0	--	--
2019-03-30 08:20:00	-0.27	123.1	1.79	--	--
2019-03-30 08:22:00	-0.22	124.8	1.79	--	--
2019-03-30 08:24:00	-0.27	128.3	0.45	--	--
2019-03-30 08:26:00	-0.22	133.6	0	--	--
2019-03-30 08:28:00	-0.16	135.4	1.34	--	--
2019-03-30 08:30:00	-0.05	137.1	1.34	--	--
2019-03-30 08:32:00	0	133.6	0	--	--
2019-03-30 08:34:00	0.11	133.6	0	--	--
2019-03-30 08:36:00	0.16	133.6	0	--	--
2019-03-30 08:38:00	0.22	137.1	0.89	--	--
2019-03-30 08:40:00	0.27	137.1	1.34	--	--
2019-03-30 08:42:00	0.27	135.4	1.34	--	--
2019-03-30 08:44:00	0.33	142.4	1.79	--	--
2019-03-30 08:46:00	0.38	147.7	0	--	--
2019-03-30 08:48:00	0.44	147.7	0	--	--
2019-03-30 08:50:00	0.44	144.2	0	--	--
2019-03-30 08:52:00	0.5	140.6	0	--	--
2019-03-30 08:54:00	0.55	137.1	0	--	--
2019-03-30 08:56:00	0.55	133.6	0	--	--
2019-03-30 08:58:00	0.61	137.1	0.45	--	--
2019-03-30 09:00:00	0.66	140.6	1.34	--	--
2019-03-30 09:02:00	0.66	145.9	0	--	--
2019-03-30 09:04:00	0.72	147.7	0.89	--	--
2019-03-30 09:06:00	0.77	149.4	0	--	--
2019-03-30 09:08:00	0.77	151.2	0	--	--
2019-03-30 09:10:00	0.77	154.7	0	--	--
2019-03-30 09:12:00	0.72	163.5	0	--	--
2019-03-30 09:14:00	0.38	168.8	0.89	--	--
2019-03-30 09:16:00	-0.16	177.6	0	--	--
2019-03-30 09:18:00	-0.61	184.6	0	--	--
2019-03-30 09:20:00	-1.16	189.9	0	--	--
2019-03-30 09:22:00	-1.66	186.3	0	--	--
2019-03-30 09:24:00	-2.05	179.3	0	--	--
2019-03-30 09:26:00	-2.38	181.1	0	--	--
2019-03-30 09:28:00	-2.61	191.6	0	--	--
2019-03-30 09:30:00	-2.77	202.2	1.34	--	--
2019-03-30 09:32:00	-2.94	205.7	1.34	--	--
2019-03-30 09:34:00	-3.05	198.7	0	--	--
2019-03-30 09:36:00	-3.11	198.7	0	--	--
2019-03-30 09:38:00	-3.16	202.2	0	--	--
2019-03-30 09:40:00	-3.22	205.7	0	--	--
2019-03-30 09:42:00	-3.27	295.3	0	--	--
2019-03-30 09:44:00	-3.22	374.4	0	--	--
2019-03-30 09:46:00	-3.16	369.2	0	--	--
2019-03-30 09:48:00	-3.05	393.8	0.45	--	--
2019-03-30 09:50:00	-2.88	327	0	--	--
2019-03-30 09:52:00	-2.77	297.1	0	--	--
2019-03-30 09:54:00	-2.66	276	0	--	--
2019-03-30 09:56:00	-2.61	356.9	0	--	--
2019-03-30 09:58:00	-2.5	407.8	1.79	--	--
2019-03-30 10:00:00	-2.44	402.6	1.34	--	--
2019-03-30 10:02:00	-2.33	443	1.34	--	--
2019-03-30 10:04:00	-2.27	395.5	0.45	--	--
2019-03-30 10:06:00	-2.22	455.3	0.89	--	--
2019-03-30 10:08:00	-2.11	518.6	1.34	--	--
2019-03-30 10:10:00	-2.05	546.7	1.34	--	--
2019-03-30 10:12:00	-1.94	523.9	1.79	--	--
2019-03-30 10:14:00	-1.88	437.7	1.79	--	--
2019-03-30 10:16:00	-1.77	330.5	0.45	--	--
2019-03-30 10:18:00	-1.66	279.5	0	--	--
2019-03-30 10:20:00	-1.66	205.7	0	--	--
2019-03-30 10:22:00	-1.66	202.2	0	--	--
2019-03-30 10:24:00	-1.77	230.3	0.45	--	--
2019-03-30 10:26:00	-1.83	325.2	0	--	--
2019-03-30 10:28:00	-2	334	0.89	--	--
2019-03-30 10:30:00	-2.05	441.2	1.34	--	--
2019-03-30 10:32:00	-2.11	467.6	0.89	--	--
2019-03-30 10:34:00	-2.16	290.1	1.34	--	--
2019-03-30 10:36:00	-2.22	492.2	0	--	--
2019-03-30 10:38:00	-2.33	552	0	--	--
2019-03-30 10:40:00	-2.38	566.1	0	--	--
2019-03-30 10:42:00	-2.44	566.1	0	--	--
2019-03-30 10:44:00	-2.44	541.4	0.89	--	--
2019-03-30 10:46:00	-2.5	488.7	1.34	--	--
2019-03-30 10:48:00	-2.44	518.6	1.34	--	--
2019-03-30 10:50:00	-2.44	511.6	0.45	--	--
2019-03-30 10:52:00	-2.38	515.1	0	--	--
2019-03-30 10:54:00	-2.38	548.5	0	--	--
2019-03-30 10:56:00	-2.38	559	0	--	--
2019-03-30 10:58:00	-2.33	567.8	0.89	--	--
2019-03-30 11:00:00	-2.27	571.3	0	--	--
2019-03-30 11:02:00	-2.16	573.1	0	--	--
2019-03-30 11:04:00	-2.16	546.7	0	--	--
2019-03-30 11:06:00	-2.05	567.8	0	--	--
2019-03-30 11:08:00	-2	576.6	0	--	--
2019-03-30 11:10:00	-2	559	0	--	--
2019-03-30 11:12:00	-2	567.8	0	--	--
2019-03-30 11:14:00	-1.94	557.3	0	--	--
2019-03-30 11:16:00	-2	574.9	0	--	--
2019-03-30 11:18:00	-1.94	573.1	0	--	--
2019-03-30 11:20:00	-1.94	578.4	0	--	--
2019-03-30 11:22:00	-2	573.1	0	--	--
2019-03-30 11:24:00	-1.94	576.6	0	--	--
2019-03-30 11:26:00	-1.94	580.1	0	--	--
2019-03-30 11:28:00	-1.88	583.6	0	--	--
2019-03-30 11:30:00	-1.83	583.6	0	--	--
2019-03-30 11:32:00	-1.77	587.2	0.89	--	--
2019-03-30 11:34:00	-1.72	588.9	1.79	--	--
2019-03-30 11:36:00	-1.55	590.7	1.79	--	--
2019-03-30 11:38:00	-1.5	594.2	0.89	--	--
2019-03-30 11:40:00	-1.38	595.9	0.45	--	--
2019-03-30 11:42:00	-1.33	599.5	0.45	--	--
2019-03-30 11:44:00	-1.33	601.2	0	--	--
2019-03-30 11:46:00	-1.27	606.5	0	--	--
2019-03-30 11:48:00	-1.22	606.5	0	--	--
2019-03-30 11:50:00	-1.11	608.3	0	--	--
2019-03-30 11:52:00	-1	617	0	--	--
2019-03-30 11:54:00	-0.94	617	0	--	--
2019-03-30 11:56:00	-1	620.6	0	--	--
2019-03-30 11:58:00	-1.05	618.8	0	--	--
2019-03-30 12:00:00	-1	622.3	0	--	--
2019-03-30 12:02:00	-0.94	622.3	0	--	--
2019-03-30 12:04:00	-0.83	624.1	0	--	--
2019-03-30 12:06:00	-0.72	625.8	0	--	--
2019-03-30 12:08:00	-0.61	629.3	0	--	--
2019-03-30 12:10:00	-0.44	631.1	0	--	--
2019-03-30 12:12:00	-0.33	631.1	0	--	--
2019-03-30 12:14:00	-0.22	632.9	0	--	--
2019-03-30 12:16:00	-0.05	634.6	0	--	--
2019-03-30 12:18:00	0.11	638.1	0	--	--
2019-03-30 12:20:00	0.22	639.9	1.34	--	--
2019-03-30 12:22:00	0.27	641.7	1.34	--	--
2019-03-30 12:24:00	0.27	645.2	0	--	--
2019-03-30 12:26:00	0.38	645.2	0	--	--
2019-03-30 12:28:00	0.5	645.2	0	--	--
2019-03-30 12:30:00	0.55	645.2	0	--	--
2019-03-30 12:32:00	0.55	646.9	0	--	--
2019-03-30 12:34:00	0.55	650.4	0	--	--
2019-03-30 12:36:00	0.55	648.7	0	--	--
2019-03-30 12:38:00	0.55	650.4	0	--	--
2019-03-30 12:40:00	0.55	650.4	0	--	--
2019-03-30 12:42:00	0.61	650.4	0	--	--
2019-03-30 12:44:00	0.61	652.2	0	--	--
2019-03-30 12:46:00	0.77	652.2	0	--	--
2019-03-30 12:48:00	0.83	654	0	--	--
2019-03-30 12:50:00	1	654	0	--	--
2019-03-30 12:52:00	1.05	655.7	0	--	--
2019-03-30 12:54:00	1.22	655.7	0	--	--
2019-03-30 12:56:00	1.27	661	0	--	--
2019-03-30 12:58:00	1.27	659.2	0	--	--
2019-03-30 13:00:00	1.33	662.7	0	--	--
2019-03-30 13:02:00	1.33	661	0	--	--
2019-03-30 13:04:00	1.33	661	0	--	--
2019-03-30 13:06:00	1.27	661	0	--	--
2019-03-30 13:08:00	1.22	662.7	0	--	--
2019-03-30 13:10:00	1.16	662.7	0	--	--
2019-03-30 13:12:00	1.11	662.7	0	--	--
2019-03-30 13:14:00	1.16	662.7	0	--	--
2019-03-30 13:16:00	1.22	664.5	1.79	--	--
2019-03-30 13:18:00	1.22	664.5	2.68	--	--
2019-03-30 13:20:00	1.11	668	3.13	--	--
2019-03-30 13:22:00	0.88	671.5	2.68	--	--
2019-03-30 13:24:00	0.72	671.5	1.79	--	--
2019-03-30 13:26:00	0.61	669.8	0	--	--
2019-03-30 13:28:00	0.5	654	1.34	--	--
2019-03-30 13:30:00	0.5	666.3	1.34	--	--
2019-03-30 13:32:00	0.44	654	0.45	--	--
2019-03-30 13:34:00	0.38	682.1	1.34	--	--
2019-03-30 13:36:00	0.38	636.4	1.34	--	--
2019-03-30 13:38:00	0.44	564.3	1.79	--	--
2019-03-30 13:40:00	0.55	657.5	1.34	--	--
2019-03-30 13:42:00	0.61	685.6	0.89	--	--
2019-03-30 13:44:00	0.72	671.5	0	--	--
2019-03-30 13:46:00	0.88	682.1	0	--	--
2019-03-30 13:48:00	1.11	683.8	0	--	--
2019-03-30 13:50:00	1.27	661	0	--	--
2019-03-30 13:52:00	1.44	666.3	1.34	--	--
2019-03-30 13:54:00	1.55	668	1.34	--	--
2019-03-30 13:56:00	1.61	666.3	0.89	--	--
2019-03-30 13:58:00	1.66	654	0	--	--
2019-03-30 14:00:00	1.83	641.7	0	--	--
2019-03-30 14:02:00	2.05	627.6	1.79	--	--
2019-03-30 14:04:00	2.33	638.1	1.34	--	--
2019-03-30 14:06:00	2.61	622.3	0	--	--
2019-03-30 14:08:00	2.88	634.6	0	--	--
2019-03-30 14:10:00	3.16	627.6	0	--	--
2019-03-30 14:12:00	3.38	639.9	0	--	--
2019-03-30 14:14:00	3.55	606.5	0	--	--
2019-03-30 14:16:00	3.66	639.9	0	--	--
2019-03-30 14:18:00	3.83	617	0	--	--
2019-03-30 14:20:00	3.88	631.1	0	--	--
2019-03-30 14:22:00	4	636.4	0	--	--
2019-03-30 14:24:00	4.05	595.9	0	--	--
2019-03-30 14:26:00	4	654	0	--	--
2019-03-30 14:28:00	4	638.1	0	--	--
2019-03-30 14:30:00	3.94	617	0	--	--
2019-03-30 14:32:00	3.94	604.7	0	--	--
2019-03-30 14:34:00	3.94	641.7	0	--	--
2019-03-30 14:36:00	3.83	390.3	0	--	--
2019-03-30 14:38:00	3.72	545	0	--	--
2019-03-30 14:40:00	3.66	212.7	0	--	--
2019-03-30 14:42:00	3.5	615.3	0	--	--
2019-03-30 14:44:00	3.27	643.4	0	--	--
2019-03-30 14:46:00	3.05	632.9	0	--	--
2019-03-30 14:48:00	2.94	646.9	0	--	--
2019-03-30 14:50:00	2.88	646.9	0	--	--
2019-03-30 14:52:00	2.94	638.1	0	--	--
2019-03-30 14:54:00	3	587.2	0	--	--
2019-03-30 14:56:00	3.11	506.3	0.89	--	--
2019-03-30 14:58:00	3.11	409.6	0	--	--
2019-03-30 15:00:00	3.16	539.7	0	--	--
2019-03-30 15:02:00	3.16	652.2	0	--	--
2019-03-30 15:04:00	3.16	585.4	0	--	--
2019-03-30 15:06:00	3.11	680.3	0	--	--
2019-03-30 15:08:00	3.05	655.7	0	--	--
2019-03-30 15:10:00	3.05	657.5	0	--	--
2019-03-30 15:12:00	3	583.6	0	--	--
2019-03-30 15:14:00	3	606.5	0.89	--	--
2019-03-30 15:16:00	3	566.1	0	--	--
2019-03-30 15:18:00	3	555.5	0	--	--
2019-03-30 15:20:00	3.05	506.3	0.45	--	--
2019-03-30 15:22:00	3.11	539.7	0	--	--
2019-03-30 15:24:00	3.22	617	0	--	--
2019-03-30 15:26:00	3.38	610	0	--	--
2019-03-30 15:28:00	3.55	618.8	0.45	--	--
2019-03-30 15:30:00	3.66	590.7	0	--	--
2019-03-30 15:32:00	3.55	580.1	1.34	--	--
2019-03-30 15:34:00	3.44	608.3	1.34	--	--
2019-03-30 15:36:00	3.33	604.7	1.34	--	--
2019-03-30 15:38:00	3.27	532.7	0.89	--	--
2019-03-30 15:40:00	3.33	518.6	0	--	--
2019-03-30 15:42:00	3.38	590.7	0	--	--
2019-03-30 15:44:00	3.38	541.4	0	--	--
2019-03-30 15:46:00	3.44	529.1	0	--	--
2019-03-30 15:48:00	3.5	516.8	1.34	--	--
2019-03-30 15:50:00	3.5	504.5	1.34	--	--
2019-03-30 15:52:00	3.5	487	0.89	--	--
2019-03-30 15:54:00	3.55	467.6	0	--	--
2019-03-30 15:56:00	3.61	479.9	0	--	--
2019-03-30 15:58:00	3.66	479.9	1.34	--	--
2019-03-30 16:00:00	3.77	465.9	1.34	--	--
2019-03-30 16:02:00	3.83	464.1	1.34	--	--
2019-03-30 16:04:00	3.94	458.8	0.89	--	--
2019-03-30 16:06:00	4.16	460.6	1.34	--	--
2019-03-30 16:08:00	4.27	462.3	1.79	--	--
2019-03-30 16:10:00	4.38	457.1	1.34	--	--
2019-03-30 16:12:00	4.44	451.8	0.89	--	--
2019-03-30 16:14:00	4.5	451.8	0.89	--	--
2019-03-30 16:16:00	4.44	450	0	--	--
2019-03-30 16:18:00	4.44	446.5	0	--	--
2019-03-30 16:20:00	4.44	436	0	--	--
2019-03-30 16:22:00	4.38	423.7	2.24	--	--
2019-03-30 16:24:00	4.33	413.1	1.79	--	--
2019-03-30 16:26:00	4.22	428.9	0.89	--	--
2019-03-30 16:28:00	4.11	420.2	0	--	--
2019-03-30 16:30:00	4	420.2	0	--	--
2019-03-30 16:32:00	3.88	411.4	0	--	--
2019-03-30 16:34:00	3.83	407.8	0	--	--
2019-03-30 16:36:00	3.72	406.1	0	--	--
2019-03-30 16:38:00	3.66	305.9	0	--	--
2019-03-30 16:40:00	3.5	365.7	0	--	--
2019-03-30 16:42:00	3.44	381.5	0.45	--	--
2019-03-30 16:44:00	3.33	381.5	1.34	--	--
2019-03-30 16:46:00	3.27	388.5	0.89	--	--
2019-03-30 16:48:00	3.22	367.4	0.89	--	--
2019-03-30 16:50:00	3.22	179.3	0	--	--
2019-03-30 16:52:00	3.16	341	0	--	--
2019-03-30 16:54:00	3.27	372.7	0	--	--
2019-03-30 16:56:00	3.33	381.5	0	--	--
2019-03-30 16:58:00	3.33	374.4	0	--	--
2019-03-30 17:00:00	3.33	363.9	0	--	--
2019-03-30 17:02:00	3.38	346.3	0	--	--
2019-03-30 17:04:00	3.5	330.5	0	--	--
2019-03-30 17:06:00	3.61	319.9	0	--	--
2019-03-30 17:08:00	3.77	318.2	0	--	--
2019-03-30 17:10:00	3.83	314.7	0	--	--
2019-03-30 17:12:00	3.83	312.9	0	--	--
2019-03-30 17:14:00	3.94	305.9	0	--	--
2019-03-30 17:16:00	4	305.9	0	--	--
2019-03-30 17:18:00	4.05	304.1	0	--	--
2019-03-30 17:20:00	4.16	300.6	0	--	--
2019-03-30 17:22:00	4.22	293.6	0.45	--	--
2019-03-30 17:24:00	4.27	286.5	0.45	--	--
2019-03-30 17:26:00	4.27	281.3	0	--	--
2019-03-30 17:28:00	4.22	276	0	--	--
2019-03-30 17:30:00	4.22	269	0	--	--
2019-03-30 17:32:00	4.22	265.5	0	--	--
2019-03-30 17:34:00	4.22	261.9	0	--	--
2019-03-30 17:36:00	4.27	258.4	0	--	--
2019-03-30 17:38:00	4.33	253.1	0	--	--
2019-03-30 17:40:00	4.33	249.6	0.45	--	--
2019-03-30 17:42:00	4.33	242.6	0	--	--
2019-03-30 17:44:00	4.33	237.3	0	--	--
2019-03-30 17:46:00	4.44	232.1	0	--	--
2019-03-30 17:48:00	4.5	226.8	0	--	--
2019-03-30 17:50:00	4.55	219.7	0	--	--
2019-03-30 17:52:00	4.61	212.7	0	--	--
2019-03-30 17:54:00	4.66	203.9	0	--	--
2019-03-30 17:56:00	4.66	196.9	0.89	--	--
2019-03-30 17:58:00	4.66	191.6	0.89	--	--
2019-03-30 18:00:00	4.72	184.6	0.89	--	--
2019-03-30 18:02:00	4.72	172.3	0.89	--	--
2019-03-30 18:04:00	4.72	174	0.89	--	--
2019-03-30 18:06:00	4.66	168.8	0.89	--	--
2019-03-30 18:08:00	4.61	161.7	0.89	--	--
2019-03-30 18:10:00	4.55	156.5	0.89	--	--
2019-03-30 18:12:00	4.44	147.7	1.34	--	--
2019-03-30 18:14:00	4.22	144.2	0.89	--	--
2019-03-30 18:16:00	4.11	138.9	1.34	--	--
2019-03-30 18:18:00	3.94	130.1	1.34	--	--
2019-03-30 18:20:00	3.83	124.8	1.34	--	--
2019-03-30 18:22:00	3.77	119.5	1.34	--	--
2019-03-30 18:24:00	3.72	112.5	0.89	--	--
2019-03-30 18:26:00	3.72	105.5	1.34	--	--
2019-03-30 18:28:00	3.72	100.2	0.89	--	--
2019-03-30 18:30:00	3.66	94.93	0.89	--	--
2019-03-30 18:32:00	3.44	91.41	0.89	--	--
2019-03-30 18:34:00	3.33	61.53	0.89	--	--
2019-03-30 18:36:00	3.05	35.16	1.34	--	--
2019-03-30 18:38:00	2.77	35.16	0.89	--	--
2019-03-30 18:40:00	2.55	56.25	0	--	--
2019-03-30 18:42:00	2.38	65.04	0.89	--	--
2019-03-30 18:44:00	2.27	61.53	0.45	--	--
2019-03-30 18:46:00	2.27	56.25	0.89	--	--
2019-03-30 18:48:00	2.22	52.74	0.45	--	--
2019-03-30 18:50:00	2.27	49.22	0	--	--
2019-03-30 18:52:00	2.33	45.71	0	--	--
2019-03-30 18:54:00	2.38	42.19	0	--	--
2019-03-30 18:56:00	2.33	40.43	0	--	--
2019-03-30 18:58:00	2.27	35.16	0	--	--
2019-03-30 19:00:00	2.27	31.64	1.34	--	--
2019-03-30 19:02:00	2.33	29.88	14.31	--	--
2019-03-30 19:04:00	2.44	26.37	0.45	--	--
2019-03-30 19:06:00	2.55	22.85	0.45	--	--
2019-03-30 19:08:00	2.66	21.1	0.45	--	--
2019-03-30 19:10:00	2.77	17.58	0.89	--	--
2019-03-30 19:12:00	2.88	17.58	0.89	--	--
2019-03-30 19:14:00	2.94	14.06	0.89	--	--
2019-03-30 19:16:00	2.88	10.55	0.45	--	--
2019-03-30 19:18:00	2.83	8.79	0	--	--
2019-03-30 19:20:00	2.77	8.79	0	--	--
2019-03-30 19:22:00	2.72	7.03	0	--	--
2019-03-30 19:24:00	2.66	7.03	0	--	--
2019-03-30 19:26:00	2.66	7.03	0.45	--	--
2019-03-30 19:28:00	2.61	5.27	0	--	--
2019-03-30 19:30:00	2.61	3.52	0	--	--
2019-03-30 19:32:00	2.55	3.52	0	--	--
2019-03-30 19:34:00	2.5	3.52	0	--	--
2019-03-30 19:36:00	2.44	1.76	0	--	--
2019-03-30 19:38:00	2.33	1.76	0	--	--
2019-03-30 19:40:00	2.27	1.76	0	--	--
2019-03-30 19:42:00	2.22	1.76	1.34	--	--
2019-03-30 19:44:00	2.11	1.76	1.34	--	--
2019-03-30 19:46:00	2.11	0	1.34	--	--
2019-03-30 19:48:00	2	0	1.34	--	--
2019-03-30 19:50:00	1.94	0	1.34	--	--
2019-03-30 19:52:00	1.88	0	1.79	--	--
2019-03-30 19:54:00	1.83	0	1.79	--	--
2019-03-30 19:56:00	1.77	0	2.24	--	--
2019-03-30 19:58:00	1.66	0	2.24	--	--
2019-03-30 20:00:00	1.66	0	2.24	--	--
2019-03-30 20:02:00	1.61	0	2.68	--	--
2019-03-30 20:04:00	1.55	0	3.13	--	--
2019-03-30 20:06:00	1.55	0	2.68	--	--
2019-03-30 20:08:00	1.5	0	3.13	--	--
2019-03-30 20:10:00	1.5	0	3.13	--	--
2019-03-30 20:12:00	1.44	0	3.13	--	--
2019-03-30 20:14:00	1.44	0	3.58	--	--
2019-03-30 20:16:00	1.38	0	2.68	--	--
2019-03-30 20:18:00	1.38	0	2.68	--	--
2019-03-30 20:20:00	1.33	0	3.58	--	--
2019-03-30 20:22:00	1.33	0	3.58	--	--
2019-03-30 20:24:00	1.33	0	3.13	--	--
2019-03-30 20:26:00	1.27	0	2.68	--	--
2019-03-30 20:28:00	1.27	0	2.68	--	--
2019-03-30 20:30:00	1.33	0	2.68	--	--
2019-03-30 20:32:00	1.27	0	2.24	--	--
2019-03-30 20:34:00	1.27	0	2.24	--	--
2019-03-30 20:36:00	1.27	0	1.34	--	--
2019-03-30 20:38:00	1.22	0	0.89	--	--
2019-03-30 20:40:00	1.22	0	0	--	--
2019-03-30 20:42:00	1.16	0	1.79	--	--
2019-03-30 20:44:00	1.16	0	1.34	--	--
2019-03-30 20:46:00	1.11	0	1.79	--	--
2019-03-30 20:48:00	1.05	0	0	--	--
2019-03-30 20:50:00	1.05	0	0	--	--
2019-03-30 20:52:00	1	0	0.45	--	--
2019-03-30 20:54:00	0.94	0	0	--	--
2019-03-30 20:56:00	0.94	0	0.45	--	--
2019-03-30 20:58:00	0.94	0	0	--	--
2019-03-30 21:00:00	0.88	0	0	--	--
2019-03-30 21:02:00	0.94	0	0	--	--
2019-03-30 21:04:00	0.94	0	0	--	--
2019-03-30 21:06:00	1	0	0	--	--
2019-03-30 21:08:00	1	0	0	--	--
2019-03-30 21:10:00	1	0	0	--	--
2019-03-30 21:12:00	1	0	0	--	--
2019-03-30 21:14:00	0.94	0	0.89	--	--
2019-03-30 21:16:00	0.94	0	0.45	--	--
2019-03-30 21:18:00	0.88	0	1.79	--	--
2019-03-30 21:20:00	0.88	0	1.79	--	--
2019-03-30 21:22:00	0.88	0	1.79	--	--
2019-03-30 21:24:00	0.88	0	1.79	--	--
2019-03-30 21:26:00	0.94	0	0	--	--
2019-03-30 21:28:00	0.94	0	0.89	--	--
2019-03-30 21:30:00	0.94	0	0.89	--	--
2019-03-30 21:32:00	0.94	0	0	--	--
2019-03-30 21:34:00	0.94	0	0	--	--
2019-03-30 21:36:00	0.94	0	0	--	--
2019-03-30 21:38:00	0.88	0	0	--	--
2019-03-30 21:40:00	0.88	0	0	--	--
2019-03-30 21:42:00	0.88	0	0	--	--
2019-03-30 21:44:00	0.88	0	0	--	--
2019-03-30 21:46:00	0.88	0	0	--	--
2019-03-30 21:48:00	0.88	0	0	--	--
2019-03-30 21:50:00	0.88	0	0	--	--
2019-03-30 21:52:00	0.88	0	0	--	--
2019-03-30 21:54:00	0.88	0	0	--	--
2019-03-30 21:56:00	0.88	0	0	--	--
2019-03-30 21:58:00	0.88	0	0	--	--
2019-03-30 22:00:00	0.88	0	0.89	--	--
2019-03-30 22:02:00	0.88	0	1.34	--	--
2019-03-30 22:04:00	0.88	0	1.34	--	--
2019-03-30 22:06:00	0.88	0	0.89	--	--
2019-03-30 22:08:00	0.88	0	0.89	--	--
2019-03-30 22:10:00	0.88	0	0.89	--	--
2019-03-30 22:12:00	0.88	0	0.89	--	--
2019-03-30 22:14:00	0.83	0	1.34	--	--
2019-03-30 22:16:00	0.83	0	1.34	--	--
2019-03-30 22:18:00	0.27	0	1.34	--	--
2019-03-30 22:20:00	-0.38	0	0.89	--	--
2019-03-30 22:22:00	-1.05	0	1.34	--	--
2019-03-30 22:24:00	-1.61	0	0.89	--	--
2019-03-30 22:26:00	-2.05	0	1.34	--	--
2019-03-30 22:28:00	-2.38	0	1.34	--	--
2019-03-30 22:30:00	-2.55	0	0.89	--	--
2019-03-30 22:32:00	-2.72	0	0.45	--	--
2019-03-30 22:34:00	-2.77	0	0	--	--
2019-03-30 22:36:00	-2.94	0	0	--	--
2019-03-30 22:38:00	-2.94	0	1.79	--	--
2019-03-30 22:40:00	-3	0	1.79	--	--
2019-03-30 22:42:00	-2.94	0	1.34	--	--
2019-03-30 22:44:00	-2.94	0	0	--	--
2019-03-30 22:46:00	-2.83	0	0	--	--
2019-03-30 22:48:00	-2.77	0	0	--	--
2019-03-30 22:50:00	-2.66	0	0.89	--	--
2019-03-30 22:52:00	-2.55	0	0	--	--
2019-03-30 22:54:00	-2.44	0	0	--	--
2019-03-30 22:56:00	-2.33	0	0	--	--
2019-03-30 22:58:00	-2.22	0	0.89	--	--
2019-03-30 23:00:00	-2.11	0	0.89	--	--
2019-03-30 23:02:00	-2.05	0	0.89	--	--
2019-03-30 23:04:00	-2	0	0.89	--	--
2019-03-30 23:06:00	-1.88	0	1.34	--	--
2019-03-30 23:08:00	-1.94	0	1.34	--	--
2019-03-30 23:10:00	-2.22	0	1.34	--	--
2019-03-30 23:12:00	-2.5	0	0.45	--	--
2019-03-30 23:14:00	-2.72	0	0	--	--
2019-03-30 23:16:00	-2.88	0	0	--	--
2019-03-30 23:18:00	-3	0	0	--	--
2019-03-30 23:20:00	-3.05	0	0	--	--
2019-03-30 23:22:00	-3.05	0	0	--	--
2019-03-30 23:24:00	-3.05	0	0	--	--
2019-03-30 23:26:00	-3	0	0.45	--	--
2019-03-30 23:28:00	-2.94	0	0	--	--
2019-03-30 23:30:00	-2.77	0	0	--	--
2019-03-30 23:32:00	-2.61	0	0.45	--	--
2019-03-30 23:34:00	-2.44	0	0	--	--
2019-03-30 23:36:00	-2.27	0	0	--	--
2019-03-30 23:38:00	-2.16	0	0	--	--
2019-03-30 23:40:00	-2.11	0	0	--	--
2019-03-30 23:42:00	-2.05	0	0	--	--
2019-03-30 23:44:00	-2	0	0	--	--
2019-03-30 23:46:00	-1.94	0	0	--	--
2019-03-30 23:48:00	-1.94	0	0	--	--
2019-03-30 23:50:00	-1.88	0	0.45	--	--
2019-03-30 23:52:00	-1.83	0	1.79	--	--
2019-03-30 23:54:00	-1.77	0	1.79	--	--
2019-03-30 23:56:00	-1.66	0	0.45	--	--
2019-03-30 23:58:00	-1.5	0	0	--	--
2019-03-31	-1.66	0	0	--	--
2019-03-31 00:02:00	-2.22	0	0	--	--
2019-03-31 00:04:00	-2.66	0	0	--	--
2019-03-31 00:06:00	-2.94	0	0.45	--	--
2019-03-31 00:08:00	-3.16	0	0	--	--
2019-03-31 00:10:00	-3.38	0	0	--	--
2019-03-31 00:12:00	-3.66	0	0	--	--
2019-03-31 00:14:00	-3.88	0	0	--	--
2019-03-31 00:16:00	-4.11	0	1.34	--	--
2019-03-31 00:18:00	-4.22	0	0	--	--
2019-03-31 00:20:00	-4.22	0	0.89	--	--
2019-03-31 00:22:00	-4.16	0	1.34	--	--
2019-03-31 00:24:00	-4.16	0	0.89	--	--
2019-03-31 00:26:00	-4.11	0	0	--	--
2019-03-31 00:28:00	-4.05	0	0	--	--
2019-03-31 00:30:00	-4.05	0	0.45	--	--
2019-03-31 00:32:00	-4	0	0	--	--
2019-03-31 00:34:00	-4	0	0	--	--
2019-03-31 00:36:00	-4.05	0	1.79	--	--
2019-03-31 00:38:00	-4.05	0	1.34	--	--
2019-03-31 00:40:00	-4.05	0	0	--	--
2019-03-31 00:42:00	-4.11	0	1.34	--	--
2019-03-31 00:44:00	-4.11	0	1.34	--	--
2019-03-31 00:46:00	-4.11	0	0	--	--
2019-03-31 00:48:00	-4.11	0	0	--	--
2019-03-31 00:50:00	-4	0	0.89	--	--
2019-03-31 00:52:00	-3.83	0	0	--	--
2019-03-31 00:54:00	-3.72	0	0	--	--
2019-03-31 00:56:00	-3.55	0	1.79	--	--
2019-03-31 00:58:00	-3.5	0	0	--	--
2019-03-31 01:00:00	-3.44	0	0	--	--
2019-03-31 01:02:00	-3.38	0	0	--	--
2019-03-31 01:04:00	-3.33	0	0.89	--	--
2019-03-31 01:06:00	-3.27	0	0	--	--
2019-03-31 01:08:00	-3.22	0	0	--	--
2019-03-31 01:10:00	-3.22	0	0.45	--	--
2019-03-31 01:12:00	-3.16	0	0	--	--
2019-03-31 01:14:00	-3.05	0	0	--	--
2019-03-31 01:16:00	-3	0	0	--	--
2019-03-31 01:18:00	-3	0	0	--	--
2019-03-31 01:20:00	-2.94	0	0	--	--
2019-03-31 01:22:00	-2.94	0	0	--	--
2019-03-31 01:24:00	-2.88	0	0	--	--
2019-03-31 01:26:00	-2.94	0	0	--	--
2019-03-31 01:28:00	-2.94	0	0	--	--
2019-03-31 01:30:00	-3	0	0	--	--
2019-03-31 01:32:00	-3	0	0	--	--
2019-03-31 01:34:00	-3.05	0	0	--	--
2019-03-31 01:36:00	-3.05	0	0	--	--
2019-03-31 01:38:00	-3.05	0	0	--	--
2019-03-31 01:40:00	-3.05	0	0	--	--
2019-03-31 01:42:00	-3.05	0	0	--	--
2019-03-31 01:44:00	-3.05	0	0	--	--
2019-03-31 01:46:00	-3.05	0	0	--	--
2019-03-31 01:48:00	-3.05	0	0	--	--
2019-03-31 01:50:00	-3.11	0	0	--	--
2019-03-31 01:52:00	-3.11	0	0	--	--
2019-03-31 01:54:00	-3.16	0	0	--	--
2019-03-31 01:56:00	-3.16	0	0	--	--
2019-03-31 01:58:00	-3.16	0	0	--	--
2019-03-31 02:00:00	-3.16	0	0	--	--
2019-03-31 02:02:00	-3.22	0	0	--	--
2019-03-31 02:04:00	-3.22	0	0	--	--
2019-03-31 02:06:00	-3.33	0	0	--	--
2019-03-31 02:08:00	-3.38	0	0	--	--
2019-03-31 02:10:00	-3.44	0	0	--	--
2019-03-31 02:12:00	-3.55	0	0	--	--
2019-03-31 02:14:00	-3.61	0	0	--	--
2019-03-31 02:16:00	-3.66	0	0	--	--
2019-03-31 02:18:00	-3.66	0	0.45	--	--
2019-03-31 02:20:00	-3.72	0	0	--	--
2019-03-31 02:22:00	-3.77	0	0	--	--
2019-03-31 02:24:00	-3.77	0	0.45	--	--
2019-03-31 02:26:00	-3.83	0	0	--	--
2019-03-31 02:28:00	-3.88	0	0	--	--
2019-03-31 02:30:00	-3.94	0	0	--	--
2019-03-31 02:32:00	-4	0	1.34	--	--
2019-03-31 02:34:00	-4	0	2.24	--	--
2019-03-31 02:36:00	-4.05	0	2.68	--	--
2019-03-31 02:38:00	-4.11	0	2.24	--	--
2019-03-31 02:40:00	-4.11	0	2.24	--	--
2019-03-31 02:42:00	-4.16	0	2.24	--	--
2019-03-31 02:44:00	-4.16	0	1.79	--	--
2019-03-31 02:46:00	-4.16	0	1.79	--	--
2019-03-31 02:48:00	-4.16	0	1.79	--	--
2019-03-31 02:50:00	-4.22	0	1.79	--	--
2019-03-31 02:52:00	-4.27	0	1.79	--	--
2019-03-31 02:54:00	-4.38	0	1.79	--	--
2019-03-31 02:56:00	-4.44	0	1.79	--	--
2019-03-31 02:58:00	-4.5	0	1.79	--	--
2019-03-31 03:00:00	-4.55	0	1.79	--	--
2019-03-31 03:02:00	-4.5	0	2.24	--	--
2019-03-31 03:04:00	-4.44	0	2.24	--	--
2019-03-31 03:06:00	-4.44	0	1.79	--	--
2019-03-31 03:08:00	-4.38	0	0.89	--	--
2019-03-31 03:10:00	-4.44	0	1.79	--	--
2019-03-31 03:12:00	-4.44	0	1.34	--	--
2019-03-31 03:14:00	-4.5	0	0	--	--
2019-03-31 03:16:00	-4.5	0	0	--	--
2019-03-31 03:18:00	-4.5	0	0	--	--
2019-03-31 03:20:00	-4.5	0	0	--	--
2019-03-31 03:22:00	-4.5	0	0	--	--
2019-03-31 03:24:00	-4.55	0	0	--	--
2019-03-31 03:26:00	-4.55	0	0	--	--
2019-03-31 03:28:00	-4.55	0	0	--	--
2019-03-31 03:30:00	-4.55	0	0.45	--	--
2019-03-31 03:32:00	-4.55	0	0	--	--
2019-03-31 03:34:00	-4.61	0	0	--	--
2019-03-31 03:36:00	-4.66	0	0	--	--
2019-03-31 03:38:00	-4.88	0	0	--	--
2019-03-31 03:40:00	-5.11	0	0	--	--
2019-03-31 03:42:00	-5.27	0	0	--	--
2019-03-31 03:44:00	-5.5	0	0	--	--
2019-03-31 03:46:00	-5.66	0	0	--	--
2019-03-31 03:48:00	-5.72	0	0	--	--
2019-03-31 03:50:00	-5.83	0	0	--	--
2019-03-31 03:52:00	-5.88	0	0	--	--
2019-03-31 03:54:00	-5.94	0	0.45	--	--
2019-03-31 03:56:00	-5.94	0	1.34	--	--
2019-03-31 03:58:00	-6	0	0.45	--	--
2019-03-31 04:00:00	-6.05	0	0	--	--
2019-03-31 04:02:00	-6.05	0	0	--	--
2019-03-31 04:04:00	-6.05	0	1.34	--	--
2019-03-31 04:06:00	-6.11	0	1.79	--	--
2019-03-31 04:08:00	-6.11	0	1.34	--	--
2019-03-31 04:10:00	-6.11	0	0	--	--
2019-03-31 04:12:00	-6.16	0	0.45	--	--
2019-03-31 04:14:00	-6.22	0	1.79	--	--
2019-03-31 04:16:00	-6.27	0	1.79	--	--
2019-03-31 04:18:00	-6.33	0	1.34	--	--
2019-03-31 04:20:00	-6.33	0	1.34	--	--
2019-03-31 04:22:00	-6.38	0	0.89	--	--
2019-03-31 04:24:00	-6.44	0	0.89	--	--
2019-03-31 04:26:00	-6.44	0	0.89	--	--
2019-03-31 04:28:00	-6.38	0	0.89	--	--
2019-03-31 04:30:00	-6.38	0	0.45	--	--
2019-03-31 04:32:00	-6.33	0	1.34	--	--
2019-03-31 04:34:00	-6.27	0	1.34	--	--
2019-03-31 04:36:00	-6.22	0	1.34	--	--
2019-03-31 04:38:00	-6.22	0	1.34	--	--
2019-03-31 04:40:00	-6.16	0	1.79	--	--
2019-03-31 04:42:00	-6.11	0	1.34	--	--
2019-03-31 04:44:00	-6.11	0	0.89	--	--
2019-03-31 04:46:00	-6.05	0	0.89	--	--
2019-03-31 04:48:00	-6	0	0.89	--	--
2019-03-31 04:50:00	-5.77	0	0.89	--	--
2019-03-31 04:52:00	-5.77	0	0	--	--
2019-03-31 04:54:00	-5.83	0	0	--	--
2019-03-31 04:56:00	-5.83	0	1.79	--	--
2019-03-31 04:58:00	-5.88	0	1.79	--	--
2019-03-31 05:00:00	-5.94	0	0.89	--	--
2019-03-31 05:02:00	-5.94	0	1.34	--	--
2019-03-31 05:04:00	-5.94	0	1.34	--	--
2019-03-31 05:06:00	-5.94	0	1.79	--	--
2019-03-31 05:08:00	-5.94	0	0.89	--	--
2019-03-31 05:10:00	-6	0	0	--	--
2019-03-31 05:12:00	-6.05	0	0	--	--
2019-03-31 05:14:00	-6.11	0	1.34	--	--
2019-03-31 05:16:00	-6.16	0	1.79	--	--
2019-03-31 05:18:00	-6.22	0	2.24	--	--
2019-03-31 05:20:00	-6.22	0	2.24	--	--
2019-03-31 05:22:00	-6.27	0	2.68	--	--
2019-03-31 05:24:00	-6.33	0	2.24	--	--
2019-03-31 05:26:00	-6.33	0	2.68	--	--
2019-03-31 05:28:00	-6.27	0	2.68	--	--
2019-03-31 05:30:00	-6.27	0	2.68	--	--
2019-03-31 05:32:00	-6.27	0	3.58	--	--
2019-03-31 05:34:00	-6.27	0	2.68	--	--
2019-03-31 05:36:00	-6.33	0	2.68	--	--
2019-03-31 05:38:00	-6.33	0	2.24	--	--
2019-03-31 05:40:00	-6.44	0	1.79	--	--
2019-03-31 05:42:00	-6.44	0	3.58	--	--
2019-03-31 05:44:00	-6.55	0	2.24	--	--
2019-03-31 05:46:00	-6.61	0	2.68	--	--
2019-03-31 05:48:00	-6.72	0	2.68	--	--
2019-03-31 05:50:00	-6.72	0	3.58	--	--
2019-03-31 05:52:00	-6.77	0	3.58	--	--
2019-03-31 05:54:00	-6.77	0	2.68	--	--
2019-03-31 05:56:00	-6.77	0	2.24	--	--
2019-03-31 05:58:00	-6.77	0	3.13	--	--
2019-03-31 06:00:00	-6.72	0	3.13	--	--
2019-03-31 06:02:00	-6.66	0	2.24	--	--
2019-03-31 06:04:00	-6.55	0	2.24	--	--
2019-03-31 06:06:00	-6.33	0	2.24	--	--
2019-03-31 06:08:00	-6.11	0	2.68	--	--
2019-03-31 06:10:00	-5.88	0	4.02	--	--
2019-03-31 06:12:00	-5.66	0	3.13	--	--
2019-03-31 06:14:00	-5.61	0	4.02	--	--
2019-03-31 06:16:00	-5.61	0	4.47	--	--
2019-03-31 06:18:00	-5.72	0	4.02	--	--
2019-03-31 06:20:00	-5.77	0	4.02	--	--
2019-03-31 06:22:00	-5.83	0	3.13	--	--
2019-03-31 06:24:00	-5.94	0	2.24	--	--
2019-03-31 06:26:00	-6.11	1.76	3.58	--	--
2019-03-31 06:28:00	-6.22	1.76	4.02	--	--
2019-03-31 06:30:00	-6.33	1.76	3.58	--	--
2019-03-31 06:32:00	-6.44	3.52	4.02	--	--
2019-03-31 06:34:00	-6.5	3.52	2.68	--	--
2019-03-31 06:36:00	-6.55	5.27	3.13	--	--
2019-03-31 06:38:00	-6.55	5.27	4.02	--	--
2019-03-31 06:40:00	-6.55	5.27	3.58	--	--
2019-03-31 06:42:00	-6.61	7.03	3.58	--	--
2019-03-31 06:44:00	-6.61	8.79	3.58	--	--
2019-03-31 06:46:00	-6.61	8.79	4.02	--	--
2019-03-31 06:48:00	-6.61	10.55	4.47	--	--
2019-03-31 06:50:00	-6.61	12.31	3.58	--	--
2019-03-31 06:52:00	-6.61	12.31	3.58	--	--
2019-03-31 06:54:00	-6.66	14.06	4.47	--	--
2019-03-31 06:56:00	-7	15.82	4.02	--	--
2019-03-31 06:58:00	-7.27	17.58	4.47	--	--
2019-03-31 07:00:00	-7.5	19.34	4.47	--	--
2019-03-31 07:02:00	-7.5	21.1	5.81	--	--
2019-03-31 07:04:00	-7.5	21.1	3.58	--	--
2019-03-31 07:06:00	-7.5	22.85	2.68	--	--
2019-03-31 07:08:00	-7.44	24.61	4.02	--	--
2019-03-31 07:10:00	-7.33	26.37	4.47	--	--
2019-03-31 07:12:00	-7.27	26.37	4.02	--	--
2019-03-31 07:14:00	-7.22	28.13	4.47	--	--
2019-03-31 07:16:00	-7.22	28.13	4.02	--	--
2019-03-31 07:18:00	-7.27	29.88	4.92	--	--
2019-03-31 07:20:00	-7.27	29.88	4.47	--	--
2019-03-31 07:22:00	-7.27	31.64	3.13	--	--
2019-03-31 07:24:00	-7.33	31.64	3.58	--	--
2019-03-31 07:26:00	-7.33	31.64	3.58	--	--
2019-03-31 07:28:00	-7.33	33.4	5.36	--	--
2019-03-31 07:30:00	-7.44	33.4	3.58	--	--
2019-03-31 07:32:00	-7.5	33.4	4.47	--	--
2019-03-31 07:34:00	-7.55	33.4	4.02	--	--
2019-03-31 07:36:00	-7.55	35.16	4.02	--	--
2019-03-31 07:38:00	-7.55	35.16	4.02	--	--
2019-03-31 07:40:00	-7.61	35.16	3.58	--	--
2019-03-31 07:42:00	-7.61	35.16	3.13	--	--
2019-03-31 07:44:00	-7.61	36.92	3.13	--	--
2019-03-31 07:46:00	-7.61	36.92	3.58	--	--
2019-03-31 07:48:00	-7.55	35.16	3.58	--	--
2019-03-31 07:50:00	-7.55	36.92	2.68	--	--
2019-03-31 07:52:00	-7.55	36.92	3.13	--	--
2019-03-31 07:54:00	-7.5	38.67	2.24	--	--
2019-03-31 07:56:00	-7.44	38.67	3.13	--	--
2019-03-31 07:58:00	-7.44	40.43	3.13	--	--
2019-03-31 08:00:00	-7.33	42.19	3.13	--	--
2019-03-31 08:02:00	-7.27	42.19	3.13	--	--
2019-03-31 08:04:00	-7.27	43.95	4.02	--	--
2019-03-31 08:06:00	-7.22	45.71	2.24	--	--
2019-03-31 08:08:00	-7.16	61.53	1.79	--	--
2019-03-31 08:10:00	-7.11	174	2.24	--	--
2019-03-31 08:12:00	-7	181.1	2.68	--	--
2019-03-31 08:14:00	-6.94	186.3	3.13	--	--
2019-03-31 08:16:00	-6.83	193.4	3.58	--	--
2019-03-31 08:18:00	-6.77	200.4	3.13	--	--
2019-03-31 08:20:00	-6.66	205.7	3.58	--	--
2019-03-31 08:22:00	-6.55	211	2.68	--	--
2019-03-31 08:24:00	-6.5	214.5	2.68	--	--
2019-03-31 08:26:00	-6.44	223.3	3.13	--	--
2019-03-31 08:28:00	-6.22	223.3	2.68	--	--
2019-03-31 08:30:00	-6.05	223.3	3.13	--	--
2019-03-31 08:32:00	-5.88	223.3	3.58	--	--
2019-03-31 08:34:00	-5.72	226.8	1.79	--	--
2019-03-31 08:36:00	-5.66	232.1	1.79	--	--
2019-03-31 08:38:00	-5.55	240.8	2.24	--	--
2019-03-31 08:40:00	-5.5	244.4	2.24	--	--
2019-03-31 08:42:00	-5.44	251.4	3.13	--	--
2019-03-31 08:44:00	-5.38	261.9	4.47	--	--
2019-03-31 08:46:00	-5.38	267.2	3.58	--	--
2019-03-31 08:48:00	-5.33	272.5	3.58	--	--
2019-03-31 08:50:00	-5.33	281.3	4.47	--	--
2019-03-31 08:52:00	-5.27	284.8	4.02	--	--
2019-03-31 08:54:00	-5.16	288.3	4.02	--	--
2019-03-31 08:56:00	-5.11	298.9	4.02	--	--
2019-03-31 08:58:00	-5.05	302.4	4.92	--	--
2019-03-31 09:00:00	-5	309.4	4.47	--	--
2019-03-31 09:02:00	-4.94	316.4	5.36	--	--
2019-03-31 09:04:00	-5	319.9	6.26	--	--
2019-03-31 09:06:00	-4.94	327	6.26	--	--
2019-03-31 09:08:00	-5	330.5	4.92	--	--
2019-03-31 09:10:00	-5	334	3.58	--	--
2019-03-31 09:12:00	-5.16	335.8	4.92	--	--
2019-03-31 09:14:00	-5.16	337.5	4.02	--	--
2019-03-31 09:16:00	-5.22	337.5	3.58	--	--
2019-03-31 09:18:00	-5.22	346.3	4.47	--	--
2019-03-31 09:20:00	-5.16	346.3	3.58	--	--
2019-03-31 09:22:00	-5.16	351.6	3.58	--	--
2019-03-31 09:24:00	-5.16	358.6	4.92	--	--
2019-03-31 09:26:00	-5.16	365.7	4.47	--	--
2019-03-31 09:28:00	-5.11	370.9	4.92	--	--
2019-03-31 09:30:00	-5.16	376.2	3.58	--	--
2019-03-31 09:32:00	-5.16	379.7	3.58	--	--
2019-03-31 09:34:00	-5.22	383.2	4.02	--	--
2019-03-31 09:36:00	-5.22	386.8	4.92	--	--
2019-03-31 09:38:00	-5.16	393.8	4.47	--	--
2019-03-31 09:40:00	-5.16	397.3	4.47	--	--
2019-03-31 09:42:00	-5.11	400.8	4.02	--	--
2019-03-31 09:44:00	-5.05	402.6	4.47	--	--
2019-03-31 09:46:00	-5.11	409.6	4.02	--	--
2019-03-31 09:48:00	-5.22	413.1	4.02	--	--
2019-03-31 09:50:00	-5.33	416.6	3.13	--	--
2019-03-31 09:52:00	-5.5	418.4	2.24	--	--
2019-03-31 09:54:00	-5.55	421.9	3.58	--	--
2019-03-31 09:56:00	-5.66	425.4	3.13	--	--
2019-03-31 09:58:00	-5.66	423.7	3.58	--	--
2019-03-31 10:00:00	-5.61	434.2	4.02	--	--
2019-03-31 10:02:00	-5.5	437.7	4.02	--	--
2019-03-31 10:04:00	-5.38	441.2	4.02	--	--
2019-03-31 10:06:00	-5.27	450	4.02	--	--
2019-03-31 10:08:00	-5.11	455.3	4.47	--	--
2019-03-31 10:10:00	-4.94	460.6	3.58	--	--
2019-03-31 10:12:00	-4.77	471.1	2.68	--	--
2019-03-31 10:14:00	-4.61	474.6	3.13	--	--
2019-03-31 10:16:00	-4.5	479.9	3.58	--	--
2019-03-31 10:18:00	-4.55	483.4	4.02	--	--
2019-03-31 10:20:00	-4.5	487	4.02	--	--
2019-03-31 10:22:00	-4.55	487	4.47	--	--
2019-03-31 10:24:00	-4.5	490.5	4.02	--	--
2019-03-31 10:26:00	-4.5	490.5	3.58	--	--
2019-03-31 10:28:00	-4.44	490.5	3.58	--	--
2019-03-31 10:30:00	-4.33	494	2.68	--	--
2019-03-31 10:32:00	-4.27	497.5	3.13	--	--
2019-03-31 10:34:00	-4.16	501	3.58	--	--
2019-03-31 10:36:00	-4	511.6	4.02	--	--
2019-03-31 10:38:00	-3.94	516.8	3.58	--	--
2019-03-31 10:40:00	-3.88	522.1	4.92	--	--
2019-03-31 10:42:00	-3.77	520.4	4.47	--	--
2019-03-31 10:44:00	-3.61	518.6	3.58	--	--
2019-03-31 10:46:00	-3.44	522.1	4.47	--	--
2019-03-31 10:48:00	-3.27	530.9	6.71	--	--
2019-03-31 10:50:00	-3	527.4	6.71	--	--
2019-03-31 10:52:00	-2.55	545	5.81	--	--
2019-03-31 10:54:00	-2.16	555.5	5.81	--	--
2019-03-31 10:56:00	-1.83	555.5	4.47	--	--
2019-03-31 10:58:00	-1.61	557.3	2.24	--	--
2019-03-31 11:00:00	-1.44	564.3	2.24	--	--
2019-03-31 11:02:00	-1.44	564.3	2.68	--	--
2019-03-31 11:04:00	-1.38	567.8	2.24	--	--
2019-03-31 11:06:00	-1.33	571.3	4.02	--	--
2019-03-31 11:08:00	-1.27	574.9	3.58	--	--
2019-03-31 11:10:00	-1.22	573.1	3.58	--	--
2019-03-31 11:12:00	-1.16	574.9	4.02	--	--
2019-03-31 11:14:00	-1.11	576.6	3.58	--	--
2019-03-31 11:16:00	-1.05	571.3	3.58	--	--
2019-03-31 11:18:00	-1	574.9	4.02	--	--
2019-03-31 11:20:00	-1	576.6	3.58	--	--
2019-03-31 11:22:00	-1.05	583.6	3.58	--	--
2019-03-31 11:24:00	-1.05	588.9	3.58	--	--
2019-03-31 11:26:00	-1	592.4	4.02	--	--
2019-03-31 11:28:00	-1	595.9	4.02	--	--
2019-03-31 11:30:00	-0.88	595.9	3.58	--	--
2019-03-31 11:32:00	-0.94	597.7	4.02	--	--
2019-03-31 11:34:00	-1	601.2	4.02	--	--
2019-03-31 11:36:00	-1.27	603	4.02	--	--
2019-03-31 11:38:00	-1.44	604.7	4.02	--	--
2019-03-31 11:40:00	-1.61	603	3.58	--	--
2019-03-31 11:42:00	-1.55	601.2	4.02	--	--
2019-03-31 11:44:00	-1.5	594.2	3.13	--	--
2019-03-31 11:46:00	-1.5	604.7	3.58	--	--
2019-03-31 11:48:00	-1.55	611.8	2.68	--	--
2019-03-31 11:50:00	-1.55	617	3.13	--	--
2019-03-31 11:52:00	-1.5	615.3	3.13	--	--
2019-03-31 11:54:00	-1.44	624.1	4.02	--	--
2019-03-31 11:56:00	-1.38	622.3	3.13	--	--
2019-03-31 11:58:00	-1.38	620.6	3.13	--	--
2019-03-31 12:00:00	-1.44	620.6	3.58	--	--
2019-03-31 12:02:00	-1.55	620.6	3.13	--	--
2019-03-31 12:04:00	-1.72	617	3.58	--	--
2019-03-31 12:06:00	-1.77	611.8	2.24	--	--
2019-03-31 12:08:00	-1.94	610	2.68	--	--
2019-03-31 12:10:00	-1.94	613.5	3.58	--	--
2019-03-31 12:12:00	-1.88	608.3	3.13	--	--
2019-03-31 12:14:00	-1.83	601.2	3.13	--	--
2019-03-31 12:16:00	-1.72	601.2	2.68	--	--
2019-03-31 12:18:00	-1.66	613.5	3.13	--	--
2019-03-31 12:20:00	-1.66	618.8	3.13	--	--
2019-03-31 12:22:00	-1.72	620.6	3.58	--	--
2019-03-31 12:24:00	-1.61	624.1	4.47	--	--
2019-03-31 12:26:00	-1.55	620.6	3.13	--	--
2019-03-31 12:28:00	-1.44	622.3	4.47	--	--
2019-03-31 12:30:00	-1.38	632.9	3.58	--	--
2019-03-31 12:32:00	-1.38	636.4	2.68	--	--
2019-03-31 12:34:00	-1.33	632.9	3.13	--	--
2019-03-31 12:36:00	-1.22	632.9	4.02	--	--
2019-03-31 12:38:00	-1.11	631.1	3.13	--	--
2019-03-31 12:40:00	-1	632.9	1.34	--	--
2019-03-31 12:42:00	-0.83	632.9	1.79	--	--
2019-03-31 12:44:00	-0.66	641.7	0.89	--	--
2019-03-31 12:46:00	-0.44	643.4	0	--	--
2019-03-31 12:48:00	-0.27	641.7	0.89	--	--
2019-03-31 12:50:00	-0.05	648.7	2.24	--	--
2019-03-31 12:52:00	0.11	639.9	2.68	--	--
2019-03-31 12:54:00	0.22	638.1	2.68	--	--
2019-03-31 12:56:00	0.38	629.3	3.13	--	--
2019-03-31 12:58:00	0.44	631.1	2.24	--	--
2019-03-31 13:00:00	0.44	638.1	1.79	--	--
2019-03-31 13:02:00	0.5	636.4	1.34	--	--
2019-03-31 13:04:00	0.61	639.9	0	--	--
2019-03-31 13:06:00	0.66	634.6	0	--	--
2019-03-31 13:08:00	0.66	646.9	3.13	--	--
2019-03-31 13:10:00	0.72	641.7	3.13	--	--
2019-03-31 13:12:00	0.72	632.9	2.68	--	--
2019-03-31 13:14:00	0.66	646.9	1.34	--	--
2019-03-31 13:16:00	0.55	646.9	0	--	--
2019-03-31 13:18:00	0.44	641.7	0	--	--
2019-03-31 13:20:00	0.38	629.3	1.34	--	--
2019-03-31 13:22:00	0.38	624.1	1.34	--	--
2019-03-31 13:24:00	0.44	611.8	1.79	--	--
2019-03-31 13:26:00	0.5	601.2	4.02	--	--
2019-03-31 13:28:00	0.5	604.7	5.81	--	--
2019-03-31 13:30:00	0.55	604.7	4.92	--	--
2019-03-31 13:32:00	0.44	599.5	4.47	--	--
2019-03-31 13:34:00	0.38	597.7	4.02	--	--
2019-03-31 13:36:00	0.33	594.2	4.02	--	--
2019-03-31 13:38:00	0.38	592.4	4.47	--	--
2019-03-31 13:40:00	0.44	585.4	4.02	--	--
2019-03-31 13:42:00	0.38	574.9	3.58	--	--
2019-03-31 13:44:00	0.22	567.8	2.68	--	--
2019-03-31 13:46:00	0	569.6	3.13	--	--
2019-03-31 13:48:00	-0.22	562.5	2.24	--	--
2019-03-31 13:50:00	-0.44	566.1	3.13	--	--
2019-03-31 13:52:00	-0.5	569.6	2.68	--	--
2019-03-31 13:54:00	-0.38	566.1	1.79	--	--
2019-03-31 13:56:00	-0.27	578.4	1.34	--	--
2019-03-31 13:58:00	-0.11	581.9	2.24	--	--
2019-03-31 14:00:00	0	597.7	1.79	--	--
2019-03-31 14:02:00	0.05	599.5	1.79	--	--
2019-03-31 14:04:00	0	603	0.45	--	--
2019-03-31 14:06:00	0	595.9	0	--	--
2019-03-31 14:08:00	-0.16	588.9	0	--	--
2019-03-31 14:10:00	-0.55	576.6	0.45	--	--
2019-03-31 14:12:00	-0.83	578.4	1.79	--	--
2019-03-31 14:14:00	-1	587.2	1.79	--	--
2019-03-31 14:16:00	-1.05	601.2	0.89	--	--
2019-03-31 14:18:00	-1.16	611.8	0	--	--
2019-03-31 14:20:00	-1.22	617	0	--	--
2019-03-31 14:22:00	-1.27	606.5	0	--	--
2019-03-31 14:24:00	-1.16	601.2	0	--	--
2019-03-31 14:26:00	-1.16	613.5	0	--	--
2019-03-31 14:28:00	-1.27	611.8	0	--	--
2019-03-31 14:30:00	-1.44	608.3	0	--	--
2019-03-31 14:32:00	-1.5	576.6	0	--	--
2019-03-31 14:34:00	-1.5	580.1	0	--	--
2019-03-31 14:36:00	-1.44	537.9	0	--	--
2019-03-31 14:38:00	-1.38	555.5	0	--	--
2019-03-31 14:40:00	-1.22	530.9	0	--	--
2019-03-31 14:42:00	-1.11	532.7	0	--	--
2019-03-31 14:44:00	-1.11	499.3	0	--	--
2019-03-31 14:46:00	-1.11	530.9	0	--	--
2019-03-31 14:48:00	-1.11	545	0	--	--
2019-03-31 14:50:00	-1.11	520.4	0	--	--
2019-03-31 14:52:00	-1.22	490.5	0	--	--
2019-03-31 14:54:00	-1.33	536.2	0	--	--
2019-03-31 14:56:00	-1.33	532.7	0	--	--
2019-03-31 14:58:00	-1.33	529.1	0	--	--
2019-03-31 15:00:00	-1.27	523.9	0	--	--
2019-03-31 15:02:00	-1.27	520.4	0	--	--
2019-03-31 15:04:00	-1.22	495.7	0	--	--
2019-03-31 15:06:00	-1.22	516.8	0	--	--
2019-03-31 15:08:00	-1.22	485.2	0	--	--
2019-03-31 15:10:00	-1.11	455.3	0	--	--
2019-03-31 15:12:00	-1	494	0	--	--
2019-03-31 15:14:00	-0.88	494	1.34	--	--
2019-03-31 15:16:00	-0.77	478.2	1.34	--	--
2019-03-31 15:18:00	-0.66	476.4	0	--	--
2019-03-31 15:20:00	-0.77	472.9	0	--	--
2019-03-31 15:22:00	-0.88	462.3	0	--	--
2019-03-31 15:24:00	-0.83	462.3	0	--	--
2019-03-31 15:26:00	-0.88	462.3	0	--	--
2019-03-31 15:28:00	-0.83	460.6	0	--	--
2019-03-31 15:30:00	-0.77	455.3	0	--	--
2019-03-31 15:32:00	-0.66	451.8	0	--	--
2019-03-31 15:34:00	-0.44	423.7	0	--	--
2019-03-31 15:36:00	-0.33	421.9	0	--	--
2019-03-31 15:38:00	-0.22	418.4	0	--	--
2019-03-31 15:40:00	-0.16	418.4	0	--	--
2019-03-31 15:42:00	-0.05	418.4	0	--	--
2019-03-31 15:44:00	0.05	414.9	0	--	--
2019-03-31 15:46:00	0.11	411.4	0	--	--
2019-03-31 15:48:00	0.16	407.8	0	--	--
2019-03-31 15:50:00	0.22	409.6	0	--	--
2019-03-31 15:52:00	0.11	402.6	0	--	--
2019-03-31 15:54:00	0	397.3	0	--	--
2019-03-31 15:56:00	0	386.8	0	--	--
2019-03-31 15:58:00	0	365.7	0	--	--
2019-03-31 16:00:00	0	346.3	0	--	--
2019-03-31 16:02:00	-0.11	328.7	0	--	--
2019-03-31 16:04:00	-0.22	312.9	0	--	--
2019-03-31 16:06:00	-0.44	298.9	0	--	--
2019-03-31 16:08:00	-0.55	305.9	0	--	--
2019-03-31 16:10:00	-0.61	314.7	0	--	--
2019-03-31 16:12:00	-0.55	295.3	0	--	--
2019-03-31 16:14:00	-0.5	295.3	0	--	--
2019-03-31 16:16:00	-0.33	286.5	0	--	--
2019-03-31 16:18:00	-0.22	269	0	--	--
2019-03-31 16:20:00	-0.16	274.2	0	--	--
2019-03-31 16:22:00	-0.05	276	0	--	--
2019-03-31 16:24:00	0.05	290.1	0	--	--
2019-03-31 16:26:00	0	288.3	0	--	--
2019-03-31 16:28:00	-0.05	286.5	0	--	--
2019-03-31 16:30:00	-0.05	288.3	0	--	--
2019-03-31 16:32:00	-0.22	277.8	0	--	--
2019-03-31 16:34:00	-0.27	272.5	0	--	--
2019-03-31 16:36:00	-0.27	270.7	0	--	--
2019-03-31 16:38:00	-0.22	251.4	0	--	--
2019-03-31 16:40:00	-0.22	237.3	0	--	--
2019-03-31 16:42:00	-0.22	233.8	0	--	--
2019-03-31 16:44:00	-0.27	232.1	0	--	--
2019-03-31 16:46:00	-0.38	230.3	0	--	--
2019-03-31 16:48:00	-0.38	230.3	0	--	--
2019-03-31 16:50:00	-0.27	219.7	0	--	--
2019-03-31 16:52:00	-0.16	216.2	0	--	--
2019-03-31 16:54:00	-0.16	214.5	0	--	--
2019-03-31 16:56:00	-0.11	205.7	2.24	--	--
2019-03-31 16:58:00	-0.16	196.9	1.79	--	--
2019-03-31 17:00:00	-0.22	189.9	1.79	--	--
2019-03-31 17:02:00	-0.05	175.8	2.24	--	--
2019-03-31 17:04:00	-0.16	167	1.79	--	--
2019-03-31 17:06:00	-0.16	158.2	1.79	--	--
2019-03-31 17:08:00	-0.27	154.7	2.24	--	--
2019-03-31 17:10:00	-0.38	154.7	2.24	--	--
2019-03-31 17:12:00	-0.44	156.5	1.79	--	--
2019-03-31 17:14:00	-0.33	156.5	0.89	--	--
2019-03-31 17:16:00	-0.33	156.5	1.34	--	--
2019-03-31 17:18:00	-0.38	156.5	0.89	--	--
2019-03-31 17:20:00	-0.33	152.9	0.45	--	--
2019-03-31 17:22:00	-0.33	149.4	0.89	--	--
2019-03-31 17:24:00	-0.33	145.9	0.89	--	--
2019-03-31 17:26:00	-0.38	140.6	0.45	--	--
2019-03-31 17:28:00	-0.38	138.9	0	--	--
2019-03-31 17:30:00	-0.33	135.4	0.89	--	--
2019-03-31 17:32:00	-0.38	131.9	0.89	--	--
2019-03-31 17:34:00	-0.38	130.1	0	--	--
2019-03-31 17:36:00	-0.44	126.6	0	--	--
2019-03-31 17:38:00	-0.44	123.1	0	--	--
2019-03-31 17:40:00	-0.38	121.3	0	--	--
2019-03-31 17:42:00	-0.27	117.8	0.89	--	--
2019-03-31 17:44:00	-0.27	114.3	0.89	--	--
2019-03-31 17:46:00	-0.33	112.5	0.45	--	--
2019-03-31 17:48:00	-0.27	107.2	0	--	--
2019-03-31 17:50:00	-0.27	103.7	0	--	--
2019-03-31 17:52:00	-0.27	100.2	0	--	--
2019-03-31 17:54:00	-0.33	96.69	1.34	--	--
2019-03-31 17:56:00	-0.38	96.69	2.24	--	--
2019-03-31 17:58:00	-0.5	94.93	3.13	--	--
2019-03-31 18:00:00	-0.55	94.93	3.13	--	--
2019-03-31 18:02:00	-0.66	93.17	3.13	--	--
2019-03-31 18:04:00	-0.66	91.41	3.58	--	--
2019-03-31 18:06:00	-0.61	89.65	3.13	--	--
2019-03-31 18:08:00	-0.55	89.65	3.13	--	--
2019-03-31 18:10:00	-0.5	86.14	2.24	--	--
2019-03-31 18:12:00	-0.55	82.62	1.34	--	--
2019-03-31 18:14:00	-0.61	80.87	1.34	--	--
2019-03-31 18:16:00	-0.72	79.11	1.79	--	--
2019-03-31 18:18:00	-0.72	75.59	2.68	--	--
2019-03-31 18:20:00	-0.77	72.08	3.13	--	--
2019-03-31 18:22:00	-0.88	68.56	3.13	--	--
2019-03-31 18:24:00	-0.94	63.29	3.13	--	--
2019-03-31 18:26:00	-0.94	59.77	4.02	--	--
2019-03-31 18:28:00	-0.88	56.25	4.02	--	--
2019-03-31 18:30:00	-0.94	52.74	3.58	--	--
2019-03-31 18:32:00	-0.94	50.98	2.68	--	--
2019-03-31 18:34:00	-1.11	49.22	1.79	--	--
2019-03-31 18:36:00	-1.16	47.46	1.34	--	--
2019-03-31 18:38:00	-1.27	45.71	1.79	--	--
2019-03-31 18:40:00	-1.27	43.95	2.68	--	--
2019-03-31 18:42:00	-1.33	40.43	3.13	--	--
2019-03-31 18:44:00	-1.33	38.67	3.13	--	--
2019-03-31 18:46:00	-1.38	38.67	3.58	--	--
2019-03-31 18:48:00	-1.38	36.92	3.58	--	--
2019-03-31 18:50:00	-1.38	35.16	4.02	--	--
2019-03-31 18:52:00	-1.38	35.16	4.02	--	--
2019-03-31 18:54:00	-1.38	33.4	5.81	--	--
2019-03-31 18:56:00	-1.38	31.64	5.36	--	--
2019-03-31 18:58:00	-1.38	29.88	5.36	--	--
2019-03-31 19:00:00	-1.44	28.13	4.47	--	--
2019-03-31 19:02:00	-1.44	26.37	6.71	--	--
2019-03-31 19:04:00	-1.5	24.61	6.26	--	--
2019-03-31 19:06:00	-1.55	22.85	4.92	--	--
2019-03-31 19:08:00	-1.55	21.1	5.36	--	--
2019-03-31 19:10:00	-1.61	17.58	6.26	--	--
2019-03-31 19:12:00	-1.61	15.82	6.26	--	--
2019-03-31 19:14:00	-1.66	14.06	5.36	--	--
2019-03-31 19:16:00	-1.66	12.31	4.47	--	--
2019-03-31 19:18:00	-1.66	10.55	3.13	--	--
2019-03-31 19:20:00	-1.66	8.79	2.68	--	--
2019-03-31 19:22:00	-1.66	7.03	2.68	--	--
2019-03-31 19:24:00	-1.66	7.03	2.68	--	--
2019-03-31 19:26:00	-1.66	5.27	2.68	--	--
2019-03-31 19:28:00	-1.66	5.27	2.68	--	--
2019-03-31 19:30:00	-1.72	5.27	2.24	--	--
2019-03-31 19:32:00	-1.66	3.52	2.68	--	--
2019-03-31 19:34:00	-1.72	3.52	3.58	--	--
2019-03-31 19:36:00	-1.72	1.76	4.47	--	--
2019-03-31 19:38:00	-1.72	1.76	5.36	--	--
2019-03-31 19:40:00	-1.72	1.76	5.81	--	--
2019-03-31 19:42:00	-1.72	1.76	5.81	--	--
2019-03-31 19:44:00	-1.77	1.76	5.81	--	--
2019-03-31 19:46:00	-1.77	0	6.71	--	--
2019-03-31 19:48:00	-1.83	0	6.71	--	--
2019-03-31 19:50:00	-1.83	0	6.71	--	--
2019-03-31 19:52:00	-1.88	0	4.92	--	--
2019-03-31 19:54:00	-1.88	0	4.92	--	--
2019-03-31 19:56:00	-1.94	0	4.47	--	--
2019-03-31 19:58:00	-1.94	0	4.02	--	--
2019-03-31 20:00:00	-1.94	0	4.02	--	--
2019-03-31 20:02:00	-2	0	4.02	--	--
2019-03-31 20:04:00	-2	0	4.02	--	--
2019-03-31 20:06:00	-2	0	4.02	--	--
2019-03-31 20:08:00	-2.05	0	4.02	--	--
2019-03-31 20:10:00	-2.05	0	3.58	--	--
2019-03-31 20:12:00	-2.05	0	4.02	--	--
2019-03-31 20:14:00	-2.05	0	3.58	--	--
2019-03-31 20:16:00	-2.05	0	3.58	--	--
2019-03-31 20:18:00	-2.05	0	3.58	--	--
2019-03-31 20:20:00	-2.05	0	3.13	--	--
2019-03-31 20:22:00	-2.05	0	2.24	--	--
2019-03-31 20:24:00	-2.05	0	3.13	--	--
2019-03-31 20:26:00	-2.05	0	4.02	--	--
2019-03-31 20:28:00	-2.05	0	4.02	--	--
2019-03-31 20:30:00	-2	0	4.02	--	--
2019-03-31 20:32:00	-2	0	3.13	--	--
2019-03-31 20:34:00	-2	0	3.58	--	--
2019-03-31 20:36:00	-2	0	3.58	--	--
2019-03-31 20:38:00	-2	0	4.02	--	--
2019-03-31 20:40:00	-2	0	4.02	--	--
2019-03-31 20:42:00	-2	0	4.02	--	--
2019-03-31 20:44:00	-2	0	3.58	--	--
2019-03-31 20:46:00	-2	0	2.68	--	--
2019-03-31 20:48:00	-2	0	2.24	--	--
2019-03-31 20:50:00	-1.94	0	1.79	--	--
2019-03-31 20:52:00	-1.94	0	1.79	--	--
2019-03-31 20:54:00	-1.88	0	2.24	--	--
2019-03-31 20:56:00	-1.88	0	2.68	--	--
2019-03-31 20:58:00	-1.83	0	1.79	--	--
2019-03-31 21:00:00	-1.83	0	1.34	--	--
2019-03-31 21:02:00	-1.77	0	2.24	--	--
2019-03-31 21:04:00	-1.72	0	2.68	--	--
2019-03-31 21:06:00	-1.72	0	2.68	--	--
2019-03-31 21:08:00	-1.66	0	1.34	--	--
2019-03-31 21:10:00	-1.66	0	1.79	--	--
2019-03-31 21:12:00	-1.66	0	3.58	--	--
2019-03-31 21:14:00	-1.66	0	4.02	--	--
2019-03-31 21:16:00	-1.66	0	4.02	--	--
2019-03-31 21:18:00	-1.66	0	4.02	--	--
2019-03-31 21:20:00	-1.66	0	3.58	--	--
2019-03-31 21:22:00	-1.66	0	3.13	--	--
2019-03-31 21:24:00	-1.72	0	2.68	--	--
2019-03-31 21:26:00	-1.72	0	2.68	--	--
2019-03-31 21:28:00	-1.72	0	2.68	--	--
2019-03-31 21:30:00	-1.77	0	2.24	--	--
2019-03-31 21:32:00	-1.77	0	2.24	--	--
2019-03-31 21:34:00	-1.77	0	2.68	--	--
2019-03-31 21:36:00	-1.77	0	2.68	--	--
2019-03-31 21:38:00	-1.83	0	2.68	--	--
2019-03-31 21:40:00	-1.83	0	3.58	--	--
2019-03-31 21:42:00	-1.83	0	3.58	--	--
2019-03-31 21:44:00	-1.83	0	4.02	--	--
2019-03-31 21:46:00	-1.83	0	4.02	--	--
2019-03-31 21:48:00	-1.83	0	4.47	--	--
2019-03-31 21:50:00	-1.88	0	4.92	--	--
2019-03-31 21:52:00	-1.88	0	4.92	--	--
2019-03-31 21:54:00	-1.88	0	4.92	--	--
2019-03-31 21:56:00	-1.94	0	4.47	--	--
2019-03-31 21:58:00	-1.94	0	3.58	--	--
2019-03-31 22:00:00	-1.94	0	3.13	--	--
2019-03-31 22:02:00	-1.94	0	2.24	--	--
2019-03-31 22:04:00	-2	0	2.24	--	--
2019-03-31 22:06:00	-2	0	2.24	--	--
2019-03-31 22:08:00	-2	0	2.24	--	--
2019-03-31 22:10:00	-2	0	2.24	--	--
2019-03-31 22:12:00	-2	0	4.02	--	--
2019-03-31 22:14:00	-2	0	4.92	--	--
2019-03-31 22:16:00	-2.05	0	4.92	--	--
2019-03-31 22:18:00	-2.05	0	4.92	--	--
2019-03-31 22:20:00	-2.05	0	4.92	--	--
2019-03-31 22:22:00	-2.05	0	4.92	--	--
2019-03-31 22:24:00	-2.11	0	4.02	--	--
2019-03-31 22:26:00	-2.11	0	4.02	--	--
2019-03-31 22:28:00	-2.11	0	3.58	--	--
2019-03-31 22:30:00	-2.11	0	3.13	--	--
2019-03-31 22:32:00	-2.16	0	3.13	--	--
2019-03-31 22:34:00	-2.16	0	4.47	--	--
2019-03-31 22:36:00	-2.16	0	6.71	--	--
2019-03-31 22:38:00	-2.16	0	5.36	--	--
2019-03-31 22:40:00	-2.16	0	7.15	--	--
2019-03-31 22:42:00	-2.11	0	6.71	--	--
2019-03-31 22:44:00	-2.11	0	6.26	--	--
2019-03-31 22:46:00	-2.11	0	6.26	--	--
2019-03-31 22:48:00	-2.11	0	8.05	--	--
2019-03-31 22:50:00	-2.05	0	7.6	--	--
2019-03-31 22:52:00	-2.05	0	8.05	--	--
2019-03-31 22:54:00	-2.05	0	9.39	--	--
2019-03-31 22:56:00	-2.05	0	8.49	--	--
2019-03-31 22:58:00	-2.11	0	7.15	--	--
2019-03-31 23:00:00	-2.11	0	7.15	--	--
2019-03-31 23:02:00	-2.11	0	8.49	--	--
2019-03-31 23:04:00	-2.11	0	8.94	--	--
2019-03-31 23:06:00	-2.16	0	7.15	--	--
2019-03-31 23:08:00	-2.16	0	4.92	--	--
2019-03-31 23:10:00	-2.16	0	4.47	--	--
2019-03-31 23:12:00	-2.16	0	1.79	--	--
2019-03-31 23:14:00	-2.16	0	2.68	--	--
2019-03-31 23:16:00	-2.16	0	2.68	--	--
2019-03-31 23:18:00	-2.16	0	1.79	--	--
2019-03-31 23:20:00	-2.16	0	1.34	--	--
2019-03-31 23:22:00	-2.16	0	4.02	--	--
2019-03-31 23:24:00	-2.16	0	1.79	--	--
2019-03-31 23:26:00	-2.11	0	1.79	--	--
2019-03-31 23:28:00	-2.11	0	1.79	--	--
2019-03-31 23:30:00	-2.11	0	0.89	--	--
2019-03-31 23:32:00	-2.11	0	0	--	--
2019-03-31 23:34:00	-2.11	0	2.24	--	--
2019-03-31 23:36:00	-2.11	0	1.79	--	--
2019-03-31 23:38:00	-2.11	0	2.24	--	--
2019-03-31 23:40:00	-2.11	0	1.79	--	--
2019-03-31 23:42:00	-2.16	0	1.34	--	--
2019-03-31 23:44:00	-2.16	0	2.24	--	--
2019-03-31 23:46:00	-2.11	0	2.68	--	--
2019-03-31 23:48:00	-2.11	0	2.24	--	--
2019-03-31 23:50:00	-2.11	0	1.34	--	--
2019-03-31 23:52:00	-2.11	0	0	--	--
2019-03-31 23:54:00	-2.11	0	0	--	--
2019-03-31 23:56:00	-2.11	0	1.34	--	--
2019-03-31 23:58:00	-2.11	0	1.79	--	--
2019-04-01	-2.11	0	0	183	2.12
2019-04-01 00:02:00	-2.16	0	0	183	2.11
2019-04-01 00:04:00	-2.16	0	0	183	2.11
2019-04-01 00:06:00	-2.16	0	0	183	2.11
2019-04-01 00:08:00	-2.16	0	1.34	183	2.11
2019-04-01 00:10:00	-2.16	0	0.89	183	2.1
2019-04-01 00:12:00	-2.16	0	0.89	183	2.11
2019-04-01 00:14:00	-2.22	0	0.89	183	2.1
2019-04-01 00:16:00	-2.22	0	0.89	183	2.1
2019-04-01 00:18:00	-2.22	0	0.89	183	2.1
2019-04-01 00:20:00	-2.22	0	1.34	183	2.11
2019-04-01 00:22:00	-2.27	0	1.34	183	2.11
2019-04-01 00:24:00	-2.27	0	1.34	183	2.11
2019-04-01 00:26:00	-2.33	0	0	183	2.11
2019-04-01 00:28:00	-2.33	0	0.89	183	2.11
2019-04-01 00:30:00	-2.33	0	1.34	183	2.11
2019-04-01 00:32:00	-2.38	0	0.89	183	2.11
2019-04-01 00:34:00	-2.38	0	0.89	183	2.11
2019-04-01 00:36:00	-2.44	0	1.34	184	2.11
2019-04-01 00:38:00	-2.44	0	1.79	190	2.12
2019-04-01 00:40:00	-2.5	0	1.79	204	2.13
2019-04-01 00:42:00	-2.55	0	2.24	210	2.14
2019-04-01 00:44:00	-2.55	0	1.79	210	2.14
2019-04-01 00:46:00	-2.55	0	2.24	210	2.13
2019-04-01 00:48:00	-2.61	0	2.24	210	2.13
2019-04-01 00:50:00	-2.61	0	1.79	210	2.13
2019-04-01 00:52:00	-2.61	0	1.79	210	2.12
2019-04-01 00:54:00	-2.66	0	1.34	210	2.12
2019-04-01 00:56:00	-2.61	0	1.34	210	2.12
2019-04-01 00:58:00	-2.66	0	1.34	210	2.11
2019-04-01 01:00:00	-2.66	0	1.79	210	2.11
2019-04-01 01:02:00	-2.72	0	1.79	210	2.1
2019-04-01 01:04:00	-2.72	0	1.34	210	2.1
2019-04-01 01:06:00	-2.72	0	1.34	210	2.1
2019-04-01 01:08:00	-2.72	0	1.79	208	2.08
2019-04-01 01:10:00	-2.72	0	1.34	207	2.08
2019-04-01 01:12:00	-2.72	0	0.89	208	2.08
2019-04-01 01:14:00	-2.72	0	0.89	208	2.08
2019-04-01 01:16:00	-2.77	0	1.34	208	2.08
2019-04-01 01:18:00	-2.77	0	1.34	208	2.07
2019-04-01 01:20:00	-2.77	0	0.89	208	2.07
2019-04-01 01:22:00	-2.77	0	0	208	2.07
2019-04-01 01:24:00	-2.77	0	0	208	2.07
2019-04-01 01:26:00	-2.77	0	0	208	2.07
2019-04-01 01:28:00	-2.77	0	0	208	2.07
2019-04-01 01:30:00	-2.72	0	0	208	2.07
2019-04-01 01:32:00	-2.72	0	0	208	2.07
2019-04-01 01:34:00	-2.72	0	0	208	2.07
2019-04-01 01:36:00	-2.72	0	0	208	2.07
2019-04-01 01:38:00	-2.66	0	0	208	2.07
2019-04-01 01:40:00	-2.66	0	0	208	2.07
2019-04-01 01:42:00	-2.61	0	0.45	208	2.07
2019-04-01 01:44:00	-2.55	0	0.45	208	2.07
2019-04-01 01:46:00	-2.55	0	0	208	2.07
2019-04-01 01:48:00	-2.5	0	0.89	208	2.07
2019-04-01 01:50:00	-2.5	0	1.34	212	2.07
2019-04-01 01:52:00	-2.5	0	1.34	213	2.07
2019-04-01 01:54:00	-2.5	0	0.89	213	2.07
2019-04-01 01:56:00	-2.5	0	0.89	213	2.07
2019-04-01 01:58:00	-2.44	0	0.45	213	2.08
2019-04-01 02:00:00	-2.44	0	0	213	2.08
2019-04-01 02:02:00	-2.38	0	0.89	211	2.07
2019-04-01 02:04:00	-2.33	0	0.89	153	2.07
2019-04-01 02:06:00	-2.27	0	1.79	165	2.08
2019-04-01 02:08:00	-2.22	0	1.79	201	2.08
2019-04-01 02:10:00	-2.16	0	0	212	2.08
2019-04-01 02:12:00	-2.11	0	1.34	213	2.08
2019-04-01 02:14:00	-2.11	0	1.34	263	2.09
2019-04-01 02:16:00	-2.05	0	1.79	306	2.08
2019-04-01 02:18:00	-2.05	0	1.79	306	2.08
2019-04-01 02:20:00	-2.11	0	2.68	321	2.08
2019-04-01 02:22:00	-2.11	0	3.13	339	2.08
2019-04-01 02:24:00	-2.16	0	2.68	325	2.08
2019-04-01 02:26:00	-2.11	0	2.68	331	2.08
2019-04-01 02:28:00	-2.11	0	2.24	359	2.07
2019-04-01 02:30:00	-2.11	0	2.68	359	2.08
2019-04-01 02:32:00	-2.11	0	2.68	43	2.08
2019-04-01 02:34:00	-2.11	0	2.24	22	2.08
2019-04-01 02:36:00	-2.05	0	2.24	318	2.07
2019-04-01 02:38:00	-2.05	0	1.79	339	2.08
2019-04-01 02:40:00	-2.05	0	1.79	349	2.08
2019-04-01 02:42:00	-2.05	0	1.34	348	2.08
2019-04-01 02:44:00	-2	0	1.34	348	2.08
2019-04-01 02:46:00	-2	0	1.34	348	2.08
2019-04-01 02:48:00	-1.94	0	1.34	261	2.08
2019-04-01 02:50:00	-1.94	0	0.45	255	2.08
2019-04-01 02:52:00	-1.88	0	0	255	2.08
2019-04-01 02:54:00	-1.83	0	0	255	2.07
2019-04-01 02:56:00	-1.83	0	0	255	2.07
2019-04-01 02:58:00	-1.77	0	0	255	2.07
2019-04-01 03:00:00	-1.77	0	0	255	2.07
2019-04-01 03:02:00	-1.72	0	0	256	2.06
2019-04-01 03:04:00	-1.72	0	1.34	257	2.07
2019-04-01 03:06:00	-1.72	0	1.34	294	2.07
2019-04-01 03:08:00	-1.72	0	0	299	2.07
2019-04-01 03:10:00	-1.77	0	1.34	299	2.07
2019-04-01 03:12:00	-1.77	0	0	299	2.07
2019-04-01 03:14:00	-1.77	0	1.79	278	2.07
2019-04-01 03:16:00	-1.77	0	1.79	235	2.07
2019-04-01 03:18:00	-1.77	0	1.34	235	2.07
2019-04-01 03:20:00	-1.72	0	0.45	235	2.06
2019-04-01 03:22:00	-1.72	0	1.34	254	2.06
2019-04-01 03:24:00	-1.77	0	0.45	280	2.06
2019-04-01 03:26:00	-1.77	0	0.45	280	2.06
2019-04-01 03:28:00	-1.77	0	0	280	2.06
2019-04-01 03:30:00	-1.77	0	0	280	2.06
2019-04-01 03:32:00	-1.83	0	0	280	2.06
2019-04-01 03:34:00	-1.83	0	0	280	2.06
2019-04-01 03:36:00	-1.83	0	0	280	2.06
2019-04-01 03:38:00	-1.83	0	0	280	2.06
2019-04-01 03:40:00	-1.88	0	0	280	2.06
2019-04-01 03:42:00	-1.88	0	0	280	2.06
2019-04-01 03:44:00	-1.88	0	0	280	2.06
2019-04-01 03:46:00	-1.88	0	0.45	278	2.07
2019-04-01 03:48:00	-1.94	0	1.34	196	2.07
2019-04-01 03:50:00	-1.94	0	0.89	196	2.07
2019-04-01 03:52:00	-1.94	0	1.34	196	2.07
2019-04-01 03:54:00	-1.88	0	0.89	196	2.07
2019-04-01 03:56:00	-1.88	0	2.24	188	2.07
2019-04-01 03:58:00	-1.83	0	1.79	208	2.07
2019-04-01 04:00:00	-1.83	0	2.24	205	2.08
2019-04-01 04:02:00	-1.83	0	1.79	197	2.07
2019-04-01 04:04:00	-1.83	0	3.13	197	2.08
2019-04-01 04:06:00	-1.83	0	3.58	201	2.08
2019-04-01 04:08:00	-1.88	0	3.58	201	2.08
2019-04-01 04:10:00	-1.94	0	3.58	191	2.08
2019-04-01 04:12:00	-1.94	0	3.58	197	2.08
2019-04-01 04:14:00	-1.94	0	2.68	205	2.08
2019-04-01 04:16:00	-1.94	0	2.68	204	2.08
2019-04-01 04:18:00	-2	0	3.13	199	2.08
2019-04-01 04:20:00	-1.94	0	3.13	189	2.09
2019-04-01 04:22:00	-1.94	0	2.68	187	2.09
2019-04-01 04:24:00	-1.94	0	3.13	176	2.09
2019-04-01 04:26:00	-1.94	0	2.24	171	2.09
2019-04-01 04:28:00	-1.94	0	2.24	191	2.09
2019-04-01 04:30:00	-1.94	0	2.68	190	2.1
2019-04-01 04:32:00	-2	0	2.24	168	2.09
2019-04-01 04:34:00	-2	0	2.24	159	2.1
2019-04-01 04:36:00	-2	0	2.24	159	2.1
2019-04-01 04:38:00	-2	0	1.79	158	2.09
2019-04-01 04:40:00	-2	0	2.24	144	2.09
2019-04-01 04:42:00	-1.94	0	1.34	147	2.09
2019-04-01 04:44:00	-1.94	0	1.79	157	2.09
2019-04-01 04:46:00	-1.94	0	2.68	158	2.09
2019-04-01 04:48:00	-1.94	0	3.13	163	2.09
2019-04-01 04:50:00	-1.94	0	2.68	161	2.1
2019-04-01 04:52:00	-1.94	0	2.24	176	2.1
2019-04-01 04:54:00	-1.94	0	2.68	182	2.1
2019-04-01 04:56:00	-1.94	0	3.58	177	2.11
2019-04-01 04:58:00	-1.94	0	4.02	172	2.11
2019-04-01 05:00:00	-2	0	4.47	174	2.11
2019-04-01 05:02:00	-2	0	3.13	160	2.11
2019-04-01 05:04:00	-2	0	4.02	151	2.11
2019-04-01 05:06:00	-1.94	0	3.13	152	2.11
2019-04-01 05:08:00	-1.94	0	4.47	162	2.11
2019-04-01 05:10:00	-1.88	0	4.47	155	2.11
2019-04-01 05:12:00	-1.88	0	5.36	166	2.11
2019-04-01 05:14:00	-1.83	0	5.81	166	2.11
2019-04-01 05:16:00	-1.83	0	4.92	174	2.1
2019-04-01 05:18:00	-1.83	0	6.26	171	2.1
2019-04-01 05:20:00	-1.77	0	4.47	183	2.1
2019-04-01 05:22:00	-1.77	0	5.81	180	2.1
2019-04-01 05:24:00	-1.72	0	5.36	179	2.1
2019-04-01 05:26:00	-1.72	0	4.02	169	2.09
2019-04-01 05:28:00	-1.72	0	4.47	178	2.08
2019-04-01 05:30:00	-1.66	0	4.92	185	2.08
2019-04-01 05:32:00	-1.66	0	4.47	180	2.08
2019-04-01 05:34:00	-1.61	0	4.47	184	2.07
2019-04-01 05:36:00	-1.55	0	4.47	176	2.07
2019-04-01 05:38:00	-1.55	0	4.92	178	2.07
2019-04-01 05:40:00	-1.5	0	5.36	164	2.07
2019-04-01 05:42:00	-1.5	0	4.92	171	2.07
2019-04-01 05:44:00	-1.5	0	5.36	170	2.06
2019-04-01 05:46:00	-1.5	0	4.47	170	2.06
2019-04-01 05:48:00	-1.55	0	5.36	181	2.06
2019-04-01 05:50:00	-1.55	0	5.36	173	2.06
2019-04-01 05:52:00	-1.55	0	5.81	181	2.06
2019-04-01 05:54:00	-1.55	0	5.81	182	2.06
2019-04-01 05:56:00	-1.55	0	6.26	184	2.06
2019-04-01 05:58:00	-1.61	0	5.36	174	2.06
2019-04-01 06:00:00	-1.61	0	6.26	175	2.06
2019-04-01 06:02:00	-1.61	0	5.36	170	2.06
2019-04-01 06:04:00	-1.55	0	4.92	177	2.06
2019-04-01 06:06:00	-1.55	0	6.26	174	2.06
2019-04-01 06:08:00	-1.5	0	5.81	177	2.06
2019-04-01 06:10:00	-1.5	0	5.36	169	2.07
2019-04-01 06:12:00	-1.5	0	4.92	171	2.07
2019-04-01 06:14:00	-1.44	0	4.47	174	2.07
2019-04-01 06:16:00	-1.44	0	5.81	172	2.07
2019-04-01 06:18:00	-1.5	0	5.81	174	2.07
2019-04-01 06:20:00	-1.44	0	4.92	172	2.07
2019-04-01 06:22:00	-1.44	0	4.02	171	2.07
2019-04-01 06:24:00	-1.44	0	4.02	180	2.07
2019-04-01 06:26:00	-1.38	1.76	4.02	186	2.07
2019-04-01 06:28:00	-1.44	1.76	4.47	178	2.07
2019-04-01 06:30:00	-1.38	1.76	4.47	172	2.07
2019-04-01 06:32:00	-1.44	1.76	4.47	168	2.07
2019-04-01 06:34:00	-1.38	1.76	3.13	196	2.06
2019-04-01 06:36:00	-1.33	1.76	3.13	175	2.06
2019-04-01 06:38:00	-1.33	1.76	4.47	179	2.06
2019-04-01 06:40:00	-1.33	3.52	3.58	165	2.06
2019-04-01 06:42:00	-1.33	3.52	4.02	172	2.06
2019-04-01 06:44:00	-1.33	5.27	3.58	178	2.06
2019-04-01 06:46:00	-1.27	5.27	3.58	175	2.06
2019-04-01 06:48:00	-1.27	5.27	3.13	166	2.06
2019-04-01 06:50:00	-1.27	7.03	3.13	170	2.05
2019-04-01 06:52:00	-1.27	7.03	2.24	162	2.06
2019-04-01 06:54:00	-1.27	8.79	2.68	175	2.06
2019-04-01 06:56:00	-1.27	8.79	1.79	179	2.06
2019-04-01 06:58:00	-1.27	10.55	0.89	179	2.05
2019-04-01 07:00:00	-1.27	10.55	1.79	178	2.05
2019-04-01 07:02:00	-1.22	10.55	0	177	2.05
2019-04-01 07:04:00	-1.22	12.31	0	177	2.05
2019-04-01 07:06:00	-1.22	14.06	0	177	2.05
2019-04-01 07:08:00	-1.16	15.82	0	177	2.05
2019-04-01 07:10:00	-1.16	17.58	0	177	2.05
2019-04-01 07:12:00	-1.16	19.34	0.89	248	2.05
2019-04-01 07:14:00	-1.22	21.1	0.89	300	2.05
2019-04-01 07:16:00	-1.22	21.1	1.34	300	2.05
2019-04-01 07:18:00	-1.16	22.85	1.34	300	2.05
2019-04-01 07:20:00	-1.22	22.85	1.34	300	2.05
2019-04-01 07:22:00	-1.22	22.85	0.89	300	2.05
2019-04-01 07:24:00	-1.22	24.61	0.89	300	2.05
2019-04-01 07:26:00	-1.22	24.61	0.89	300	2.05
2019-04-01 07:28:00	-1.22	24.61	0.45	300	2.05
2019-04-01 07:30:00	-1.27	22.85	0	300	2.05
2019-04-01 07:32:00	-1.22	21.1	0	300	2.05
2019-04-01 07:34:00	-1.27	21.1	1.34	300	2.05
2019-04-01 07:36:00	-1.27	21.1	1.34	300	2.05
2019-04-01 07:38:00	-1.33	22.85	0.89	300	2.06
2019-04-01 07:40:00	-1.33	24.61	0	300	2.06
2019-04-01 07:42:00	-1.38	26.37	0	300	2.06
2019-04-01 07:44:00	-1.44	28.13	0	300	2.06
2019-04-01 07:46:00	-1.55	31.64	0	300	2.06
2019-04-01 07:48:00	-1.55	40.43	0	300	2.06
2019-04-01 07:50:00	-1.61	45.71	0	300	2.07
2019-04-01 07:52:00	-1.66	50.98	0	300	2.07
2019-04-01 07:54:00	-1.66	58.01	0	300	2.08
2019-04-01 07:56:00	-1.66	63.29	1.79	287	2.08
2019-04-01 07:58:00	-1.61	68.56	1.79	238	2.08
2019-04-01 08:00:00	-1.61	73.83	0	227	2.1
2019-04-01 08:02:00	-1.55	75.59	0	227	2.1
2019-04-01 08:04:00	-1.55	73.83	0.89	227	2.1
2019-04-01 08:06:00	-1.5	75.59	1.79	270	2.11
2019-04-01 08:08:00	-1.5	80.87	1.79	302	2.11
2019-04-01 08:10:00	-1.5	89.65	2.24	315	2.11
2019-04-01 08:12:00	-1.55	103.7	1.79	304	2.12
2019-04-01 08:14:00	-1.55	110.8	2.24	306	2.12
2019-04-01 08:16:00	-1.55	124.8	1.34	305	2.12
2019-04-01 08:18:00	-1.61	133.6	2.24	295	2.12
2019-04-01 08:20:00	-1.66	140.6	1.79	290	2.13
2019-04-01 08:22:00	-1.77	147.7	1.79	289	2.13
2019-04-01 08:24:00	-1.83	147.7	1.79	289	2.13
2019-04-01 08:26:00	-1.88	147.7	1.34	288	2.13
2019-04-01 08:28:00	-1.88	144.2	1.34	275	2.13
2019-04-01 08:30:00	-1.94	142.4	1.34	275	2.13
2019-04-01 08:32:00	-1.94	144.2	0.89	277	2.13
2019-04-01 08:34:00	-1.94	158.2	0.45	280	2.13
2019-04-01 08:36:00	-1.88	161.7	1.34	280	2.13
2019-04-01 08:38:00	-1.88	160	0.89	280	2.13
2019-04-01 08:40:00	-1.83	167	0	280	2.13
2019-04-01 08:42:00	-1.83	170.5	1.34	284	2.13
2019-04-01 08:44:00	-1.77	172.3	1.79	315	2.12
2019-04-01 08:46:00	-1.77	174	0.45	313	2.13
2019-04-01 08:48:00	-1.72	182.8	0	313	2.13
2019-04-01 08:50:00	-1.72	189.9	0	313	2.13
2019-04-01 08:52:00	-1.66	189.9	0	313	2.13
2019-04-01 08:54:00	-1.61	188.1	0	313	2.13
2019-04-01 08:56:00	-1.55	186.3	0.89	313	2.12
2019-04-01 08:58:00	-1.55	177.6	1.79	313	2.12
2019-04-01 09:00:00	-1.55	170.5	1.79	305	2.12
2019-04-01 09:02:00	-1.55	161.7	2.24	296	2.12
2019-04-01 09:04:00	-1.61	147.7	2.24	312	2.12
2019-04-01 09:06:00	-1.66	151.2	0.45	317	2.12
2019-04-01 09:08:00	-1.66	161.7	1.79	304	2.12
2019-04-01 09:10:00	-1.72	188.1	3.13	312	2.12
2019-04-01 09:12:00	-1.77	184.6	3.58	311	2.12
2019-04-01 09:14:00	-1.94	218	4.47	313	2.12
2019-04-01 09:16:00	-2.11	219.7	4.92	321	2.12
2019-04-01 09:18:00	-2.22	209.2	5.36	318	2.12
2019-04-01 09:20:00	-2.38	263.7	4.92	314	2.12
2019-04-01 09:22:00	-2.44	246.1	4.02	321	2.13
2019-04-01 09:24:00	-2.44	363.9	4.47	322	2.13
2019-04-01 09:26:00	-2.5	439.5	4.47	319	2.13
2019-04-01 09:28:00	-2.5	330.5	5.36	314	2.13
2019-04-01 09:30:00	-2.5	269	3.13	307	2.13
2019-04-01 09:32:00	-2.44	534.4	3.13	274	2.13
2019-04-01 09:34:00	-2.38	471.1	1.34	264	2.13
2019-04-01 09:36:00	-2.27	516.8	4.02	292	2.13
2019-04-01 09:38:00	-2.16	465.9	3.13	269	2.13
2019-04-01 09:40:00	-2.05	654	4.47	308	2.14
2019-04-01 09:42:00	-2	515.1	4.47	320	2.14
2019-04-01 09:44:00	-1.94	367.4	3.58	302	2.14
2019-04-01 09:46:00	-1.83	370.9	1.34	262	2.14
2019-04-01 09:48:00	-1.72	362.1	1.79	270	2.14
2019-04-01 09:50:00	-1.55	376.2	1.79	272	2.14
2019-04-01 09:52:00	-1.44	399.1	4.02	307	2.14
2019-04-01 09:54:00	-1.38	469.4	4.02	305	2.14
2019-04-01 09:56:00	-1.33	399.1	2.68	281	2.14
2019-04-01 09:58:00	-1.27	386.8	4.47	273	2.14
2019-04-01 10:00:00	-1.27	379.7	3.58	231	2.14
2019-04-01 10:02:00	-1.16	362.1	3.13	167	2.14
2019-04-01 10:04:00	-1.11	362.1	3.58	172	2.14
2019-04-01 10:06:00	-1.05	381.5	5.81	163	2.14
2019-04-01 10:08:00	-1.05	370.9	8.05	162	2.14
2019-04-01 10:10:00	-1.16	379.7	7.15	171	2.14
2019-04-01 10:12:00	-1.27	383.2	7.15	172	2.14
2019-04-01 10:14:00	-1.44	355.1	8.05	173	2.14
2019-04-01 10:16:00	-1.44	351.6	6.71	171	2.15
2019-04-01 10:18:00	-1.5	355.1	7.6	172	2.15
2019-04-01 10:20:00	-1.5	353.4	6.71	167	2.15
2019-04-01 10:22:00	-1.5	351.6	6.71	165	2.16
2019-04-01 10:24:00	-1.5	353.4	6.26	164	2.16
2019-04-01 10:26:00	-1.44	362.1	7.6	170	2.16
2019-04-01 10:28:00	-1.44	370.9	7.15	165	2.17
2019-04-01 10:30:00	-1.38	362.1	7.15	167	2.17
2019-04-01 10:32:00	-1.33	372.7	7.15	163	2.17
2019-04-01 10:34:00	-1.27	367.4	6.26	161	2.17
2019-04-01 10:36:00	-1.22	369.2	7.6	166	2.18
2019-04-01 10:38:00	-1.16	370.9	5.36	152	2.18
2019-04-01 10:40:00	-1.05	370.9	6.71	154	2.18
2019-04-01 10:42:00	-1.05	358.6	7.15	162	2.18
2019-04-01 10:44:00	-1.11	346.3	6.71	167	2.18
2019-04-01 10:46:00	-1.22	337.5	6.71	162	2.18
2019-04-01 10:48:00	-1.38	334	7.15	166	2.18
2019-04-01 10:50:00	-1.44	332.3	7.15	168	2.18
2019-04-01 10:52:00	-1.5	330.5	7.6	167	2.18
2019-04-01 10:54:00	-1.5	448.3	7.15	166	2.18
2019-04-01 10:56:00	-1.44	494	7.15	165	2.18
2019-04-01 10:58:00	-1.44	581.9	7.15	168	2.19
2019-04-01 11:00:00	-1.44	594.2	7.6	172	2.19
2019-04-01 11:02:00	-1.38	576.6	8.05	169	2.2
2019-04-01 11:04:00	-1.38	567.8	8.49	172	2.21
2019-04-01 11:06:00	-1.33	562.5	7.6	167	2.21
2019-04-01 11:08:00	-1.33	560.8	7.15	164	2.22
2019-04-01 11:10:00	-1.22	562.5	6.26	157	2.22
2019-04-01 11:12:00	-1.11	567.8	7.6	158	2.23
2019-04-01 11:14:00	-1.05	566.1	7.6	171	2.22
2019-04-01 11:16:00	-1.05	571.3	6.26	166	2.23
2019-04-01 11:18:00	-1	573.1	7.6	161	2.23
2019-04-01 11:20:00	-1	576.6	7.6	166	2.23
2019-04-01 11:22:00	-0.94	581.9	7.15	160	2.23
2019-04-01 11:24:00	-0.83	581.9	7.15	160	2.22
2019-04-01 11:26:00	-0.83	587.2	7.6	164	2.22
2019-04-01 11:28:00	-0.88	588.9	8.49	162	2.22
2019-04-01 11:30:00	-0.94	587.2	7.15	166	2.21
2019-04-01 11:32:00	-1.11	592.4	8.94	169	2.21
2019-04-01 11:34:00	-1.16	592.4	8.49	169	2.21
2019-04-01 11:36:00	-1.22	594.2	8.05	164	2.21
2019-04-01 11:38:00	-1.16	601.2	7.15	158	2.21
2019-04-01 11:40:00	-1.11	599.5	7.6	167	2.21
2019-04-01 11:42:00	-1.11	603	7.15	166	2.22
2019-04-01 11:44:00	-1.16	604.7	9.39	167	2.22
2019-04-01 11:46:00	-1.11	608.3	8.49	167	2.22
2019-04-01 11:48:00	-1.11	608.3	7.6	168	2.22
2019-04-01 11:50:00	-1.11	608.3	7.6	165	2.22
2019-04-01 11:52:00	-1.11	613.5	7.6	164	2.22
2019-04-01 11:54:00	-1	617	5.36	156	2.22
2019-04-01 11:56:00	-0.83	613.5	8.05	172	2.22
2019-04-01 11:58:00	-0.83	618.8	7.6	166	2.21
2019-04-01 12:00:00	-0.83	624.1	8.05	163	2.22
2019-04-01 12:02:00	-0.83	620.6	7.6	166	2.22
2019-04-01 12:04:00	-0.77	625.8	6.71	156	2.23
2019-04-01 12:06:00	-0.66	627.6	6.26	157	2.23
2019-04-01 12:08:00	-0.55	625.8	6.71	162	2.23
2019-04-01 12:10:00	-0.55	627.6	7.6	166	2.23
2019-04-01 12:12:00	-0.5	632.9	7.6	148	2.23
2019-04-01 12:14:00	-0.22	634.6	5.81	151	2.23
2019-04-01 12:16:00	0	634.6	8.05	156	2.23
2019-04-01 12:18:00	0.16	632.9	7.15	171	2.23
2019-04-01 12:20:00	0.22	638.1	6.26	150	2.23
2019-04-01 12:22:00	0.38	639.9	8.05	158	2.23
2019-04-01 12:24:00	0.61	639.9	8.05	155	2.23
2019-04-01 12:26:00	0.61	641.7	7.15	151	2.22
2019-04-01 12:28:00	0.77	645.2	6.71	140	2.22
2019-04-01 12:30:00	1.05	645.2	5.36	141	2.22
2019-04-01 12:32:00	1.27	646.9	5.81	154	2.22
2019-04-01 12:34:00	1.5	648.7	5.81	149	2.21
2019-04-01 12:36:00	1.66	648.7	5.36	148	2.21
2019-04-01 12:38:00	1.72	650.4	6.26	145	2.21
2019-04-01 12:40:00	1.77	646.9	6.71	138	2.21
2019-04-01 12:42:00	1.83	648.7	7.6	153	2.21
2019-04-01 12:44:00	1.88	634.6	5.36	150	2.21
2019-04-01 12:46:00	1.94	652.2	6.26	142	2.21
2019-04-01 12:48:00	2	654	4.92	139	2.2
2019-04-01 12:50:00	2.05	654	6.71	184	2.2
2019-04-01 12:52:00	2.11	650.4	4.47	172	2.2
2019-04-01 12:54:00	2.11	652.2	3.13	253	2.2
2019-04-01 12:56:00	2	654	2.68	293	2.21
2019-04-01 12:58:00	1.88	652.2	3.13	270	2.21
2019-04-01 13:00:00	1.77	655.7	1.79	282	2.22
2019-04-01 13:02:00	1.61	655.7	5.36	312	2.22
2019-04-01 13:04:00	1.38	654	5.36	312	2.23
2019-04-01 13:06:00	1.27	657.5	3.58	306	2.23
2019-04-01 13:08:00	1.22	654	2.68	309	2.23
2019-04-01 13:10:00	1.27	655.7	3.13	294	2.24
2019-04-01 13:12:00	1.33	657.5	3.13	307	2.24
2019-04-01 13:14:00	1.33	654	3.13	313	2.24
2019-04-01 13:16:00	1.33	655.7	2.68	291	2.24
2019-04-01 13:18:00	1.22	659.2	3.13	288	2.25
2019-04-01 13:20:00	1.11	655.7	3.13	293	2.25
2019-04-01 13:22:00	1.05	654	4.47	295	2.25
2019-04-01 13:24:00	1	654	4.47	282	2.25
2019-04-01 13:26:00	0.94	654	4.02	291	2.26
2019-04-01 13:28:00	0.88	654	2.24	268	2.27
2019-04-01 13:30:00	0.88	652.2	3.58	301	2.27
2019-04-01 13:32:00	0.94	654	4.02	306	2.27
2019-04-01 13:34:00	1	652.2	2.68	287	2.28
2019-04-01 13:36:00	1.05	652.2	3.58	303	2.28
2019-04-01 13:38:00	1.16	650.4	3.13	313	2.28
2019-04-01 13:40:00	1.22	650.4	2.68	300	2.28
2019-04-01 13:42:00	1.33	648.7	3.58	323	2.28
2019-04-01 13:44:00	1.22	646.9	4.02	319	2.28
2019-04-01 13:46:00	1.22	648.7	2.68	302	2.28
2019-04-01 13:48:00	1.33	648.7	2.24	265	2.28
2019-04-01 13:50:00	1.5	646.9	4.47	192	2.28
2019-04-01 13:52:00	1.61	645.2	5.36	180	2.28
2019-04-01 13:54:00	1.72	645.2	4.92	173	2.28
2019-04-01 13:56:00	1.83	645.2	5.81	144	2.28
2019-04-01 13:58:00	2.05	641.7	3.58	114	2.28
2019-04-01 14:00:00	2.16	643.4	7.6	154	2.27
2019-04-01 14:02:00	2.16	639.9	6.71	133	2.27
2019-04-01 14:04:00	2.33	638.1	4.02	162	2.26
2019-04-01 14:06:00	2.27	636.4	5.36	178	2.25
2019-04-01 14:08:00	2.16	634.6	5.81	153	2.25
2019-04-01 14:10:00	2.05	634.6	5.81	173	2.25
2019-04-01 14:12:00	2.05	629.3	4.92	194	2.24
2019-04-01 14:14:00	2.05	629.3	5.36	184	2.24
2019-04-01 14:16:00	2.16	629.3	5.81	181	2.24
2019-04-01 14:18:00	2.38	625.8	3.13	221	2.24
2019-04-01 14:20:00	2.61	625.8	4.02	303	2.24
2019-04-01 14:22:00	2.66	622.3	5.36	300	2.24
2019-04-01 14:24:00	2.5	620.6	5.36	301	2.25
2019-04-01 14:26:00	2.05	617	7.6	318	2.25
2019-04-01 14:28:00	1.44	615.3	8.49	313	2.25
2019-04-01 14:30:00	0.77	613.5	8.05	328	2.25
2019-04-01 14:32:00	0.27	611.8	8.05	325	2.25
2019-04-01 14:34:00	-0.05	606.5	8.05	320	2.26
2019-04-01 14:36:00	-0.22	606.5	8.94	305	2.26
2019-04-01 14:38:00	-0.38	603	7.6	321	2.27
2019-04-01 14:40:00	-0.38	599.5	5.81	321	2.27
2019-04-01 14:42:00	-0.44	599.5	7.6	324	2.28
2019-04-01 14:44:00	-0.55	595.9	6.71	324	2.28
2019-04-01 14:46:00	-0.55	592.4	6.26	323	2.29
2019-04-01 14:48:00	-0.44	592.4	6.71	318	2.29
2019-04-01 14:50:00	-0.44	588.9	6.71	318	2.29
2019-04-01 14:52:00	-0.33	587.2	8.05	329	2.29
2019-04-01 14:54:00	-0.44	583.6	5.36	313	2.28
2019-04-01 14:56:00	-0.38	580.1	7.15	316	2.28
2019-04-01 14:58:00	-0.44	580.1	8.49	333	2.28
2019-04-01 15:00:00	-0.44	576.6	6.26	314	2.28
2019-04-01 15:02:00	-0.44	573.1	6.71	324	2.28
2019-04-01 15:04:00	-0.44	571.3	6.71	320	2.28
2019-04-01 15:06:00	-0.44	571.3	6.26	324	2.28
2019-04-01 15:08:00	-0.44	566.1	5.81	329	2.28
2019-04-01 15:10:00	-0.44	560.8	6.26	314	2.28
2019-04-01 15:12:00	-0.38	559	6.71	326	2.28
2019-04-01 15:14:00	-0.33	557.3	5.36	314	2.28
2019-04-01 15:16:00	-0.16	553.8	5.36	323	2.28
2019-04-01 15:18:00	-0.16	550.2	5.81	325	2.29
2019-04-01 15:20:00	-0.16	546.7	5.81	323	2.29
2019-04-01 15:22:00	-0.05	543.2	4.92	309	2.29
2019-04-01 15:24:00	0.05	539.7	3.13	302	2.3
2019-04-01 15:26:00	0.27	537.9	3.58	295	2.3
2019-04-01 15:28:00	0.5	534.4	2.68	289	2.3
2019-04-01 15:30:00	0.66	530.9	3.13	288	2.3
2019-04-01 15:32:00	0.83	530.9	4.02	294	2.29
2019-04-01 15:34:00	0.83	525.6	4.47	302	2.3
2019-04-01 15:36:00	0.83	522.1	4.47	325	2.3
2019-04-01 15:38:00	0.83	520.4	3.13	215	2.3
2019-04-01 15:40:00	1	516.8	4.02	326	2.3
2019-04-01 15:42:00	1.16	513.3	4.02	321	2.3
2019-04-01 15:44:00	1.27	508	2.68	301	2.3
2019-04-01 15:46:00	1.33	506.3	3.58	299	2.3
2019-04-01 15:48:00	1.44	502.8	2.68	304	2.3
2019-04-01 15:50:00	1.5	499.3	2.24	300	2.3
2019-04-01 15:52:00	1.55	495.7	3.13	312	2.3
2019-04-01 15:54:00	1.66	490.5	1.34	309	2.29
2019-04-01 15:56:00	1.77	485.2	2.24	300	2.29
2019-04-01 15:58:00	1.83	483.4	2.24	294	2.29
2019-04-01 16:00:00	1.83	478.2	3.13	294	2.29
2019-04-01 16:02:00	1.77	476.4	4.47	316	2.28
2019-04-01 16:04:00	1.72	472.9	4.92	319	2.28
2019-04-01 16:06:00	1.66	465.9	4.92	333	2.28
2019-04-01 16:08:00	1.5	465.9	4.92	324	2.28
2019-04-01 16:10:00	1.33	458.8	5.36	331	2.28
2019-04-01 16:12:00	1.22	453.6	5.36	317	2.28
2019-04-01 16:14:00	1.16	450	6.71	315	2.28
2019-04-01 16:16:00	1.16	446.5	6.26	327	2.28
2019-04-01 16:18:00	1.27	441.2	1.79	309	2.28
2019-04-01 16:20:00	1.27	437.7	3.58	272	2.27
2019-04-01 16:22:00	1.38	436	3.58	299	2.27
2019-04-01 16:24:00	1.5	428.9	4.47	307	2.27
2019-04-01 16:26:00	1.55	425.4	4.47	304	2.26
2019-04-01 16:28:00	1.55	421.9	6.71	315	2.26
2019-04-01 16:30:00	1.27	416.6	6.71	326	2.26
2019-04-01 16:32:00	1.11	411.4	6.26	324	2.26
2019-04-01 16:34:00	0.88	407.8	7.6	327	2.25
2019-04-01 16:36:00	0.77	404.3	6.71	316	2.26
2019-04-01 16:38:00	0.66	400.8	7.15	321	2.25
2019-04-01 16:40:00	0.55	393.8	7.15	320	2.25
2019-04-01 16:42:00	0.72	388.5	6.26	315	2.25
2019-04-01 16:44:00	0.72	386.8	5.36	312	2.25
2019-04-01 16:46:00	0.77	379.7	6.26	301	2.24
2019-04-01 16:48:00	0.77	376.2	6.26	319	2.24
2019-04-01 16:50:00	0.77	372.7	5.81	302	2.23
2019-04-01 16:52:00	0.77	365.7	6.26	315	2.23
2019-04-01 16:54:00	0.88	362.1	4.47	308	2.23
2019-04-01 16:56:00	1	358.6	5.36	299	2.23
2019-04-01 16:58:00	1	353.4	7.6	323	2.23
2019-04-01 17:00:00	0.94	353.4	6.71	336	2.22
2019-04-01 17:02:00	1	344.6	6.71	332	2.22
2019-04-01 17:04:00	0.94	339.3	7.15	299	2.21
2019-04-01 17:06:00	0.83	335.8	7.15	313	2.21
2019-04-01 17:08:00	0.77	332.3	7.15	318	2.21
2019-04-01 17:10:00	0.72	325.2	7.15	322	2.21
2019-04-01 17:12:00	0.72	323.5	7.15	327	2.21
2019-04-01 17:14:00	0.61	314.7	8.05	315	2.21
2019-04-01 17:16:00	0.5	284.8	7.6	313	2.21
2019-04-01 17:18:00	0.38	304.1	8.94	327	2.21
2019-04-01 17:20:00	0.33	297.1	6.26	326	2.21
2019-04-01 17:22:00	0.33	291.8	8.05	324	2.2
2019-04-01 17:24:00	0.33	284.8	6.71	258	2.2
2019-04-01 17:26:00	0.27	274.2	7.15	319	2.19
2019-04-01 17:28:00	0.27	277.8	8.05	269	2.19
2019-04-01 17:30:00	0.22	277.8	6.71	321	2.19
2019-04-01 17:32:00	0.22	277.8	7.6	328	2.19
2019-04-01 17:34:00	0.11	274.2	7.15	334	2.18
2019-04-01 17:36:00	0.11	269	6.71	337	2.18
2019-04-01 17:38:00	0.05	267.2	7.6	299	2.17
2019-04-01 17:40:00	0	251.4	7.6	326	2.17
2019-04-01 17:42:00	0	237.3	8.49	317	2.16
2019-04-01 17:44:00	0	207.4	6.71	318	2.16
2019-04-01 17:46:00	0	211	8.05	300	2.16
2019-04-01 17:48:00	0.05	223.3	5.81	304	2.16
2019-04-01 17:50:00	0.05	218	7.15	319	2.16
2019-04-01 17:52:00	0	205.7	7.15	324	2.16
2019-04-01 17:54:00	-0.05	188.1	6.26	331	2.15
2019-04-01 17:56:00	-0.05	165.3	6.71	295	2.15
2019-04-01 17:58:00	-0.05	151.2	6.26	300	2.15
2019-04-01 18:00:00	-0.05	117.8	7.15	320	2.15
2019-04-01 18:02:00	0	94.93	7.15	325	2.14
2019-04-01 18:04:00	0	100.2	5.81	180	2.14
2019-04-01 18:06:00	0.05	89.65	5.36	187	2.14
2019-04-01 18:08:00	0.11	103.7	7.15	104	2.14
2019-04-01 18:10:00	0.11	102	7.6	245	2.13
2019-04-01 18:12:00	0	102	6.26	297	2.13
2019-04-01 18:14:00	0	112.5	5.81	200	2.13
2019-04-01 18:16:00	0	117.8	4.92	318	2.13
2019-04-01 18:18:00	0.22	121.3	5.36	295	2.12
2019-04-01 18:20:00	0.27	138.9	7.15	285	2.12
2019-04-01 18:22:00	0.22	138.9	6.71	289	2.12
2019-04-01 18:24:00	0.16	130.1	6.26	294	2.12
2019-04-01 18:26:00	0.11	130.1	6.71	319	2.12
2019-04-01 18:28:00	0.05	124.8	7.15	305	2.11
2019-04-01 18:30:00	0	100.2	7.15	320	2.11
2019-04-01 18:32:00	-0.05	56.25	6.71	314	2.11
2019-04-01 18:34:00	-0.22	56.25	6.26	320	2.11
[truncated: 20,554 more rows]

## Sheet: Figure 2a meteo March
	Ambient temp	Solar radiation
	oC	W/m2
2019-03-01	-7.05	0
2019-03-01 00:02:00	-7.11	0
2019-03-01 00:04:00	-7.11	0
2019-03-01 00:06:00	-7.16	0
2019-03-01 00:08:00	-7.16	0
2019-03-01 00:10:00	-7.38	0
2019-03-01 00:12:00	-7.55	0
2019-03-01 00:14:00	-7.66	0
2019-03-01 00:16:00	-7.77	0
2019-03-01 00:18:00	-7.83	0
2019-03-01 00:20:00	-7.88	0
2019-03-01 00:22:00	-7.94	0
2019-03-01 00:24:00	-8	0
2019-03-01 00:26:00	-8.05	0
2019-03-01 00:28:00	-8.11	0
2019-03-01 00:30:00	-8.16	0
2019-03-01 00:32:00	-8.27	0
2019-03-01 00:34:00	-8.33	0
2019-03-01 00:36:00	-8.38	0
2019-03-01 00:38:00	-8.5	0
2019-03-01 00:40:00	-8.72	0
2019-03-01 00:42:00	-9	0
2019-03-01 00:44:00	-9.33	0
2019-03-01 00:46:00	-9.66	0
2019-03-01 00:48:00	-9.88	0
2019-03-01 00:50:00	-10.05	0
2019-03-01 00:52:00	-10.22	0
2019-03-01 00:54:00	-10.33	0
2019-03-01 00:56:00	-10.44	0
2019-03-01 00:58:00	-10.61	0
2019-03-01 01:00:00	-10.66	0
2019-03-01 01:02:00	-10.72	0
2019-03-01 01:04:00	-10.77	0
2019-03-01 01:06:00	-10.83	0
2019-03-01 01:08:00	-10.88	0
2019-03-01 01:10:00	-10.88	0
2019-03-01 01:12:00	-10.94	0
2019-03-01 01:14:00	-10.94	0
2019-03-01 01:16:00	-10.94	0
2019-03-01 01:18:00	-11	0
2019-03-01 01:20:00	-11.05	0
2019-03-01 01:22:00	-11.05	0
2019-03-01 01:24:00	-11.05	0
2019-03-01 01:26:00	-11.11	0
2019-03-01 01:28:00	-11.16	0
2019-03-01 01:30:00	-11.22	0
2019-03-01 01:32:00	-11.27	0
2019-03-01 01:34:00	-11.27	0
2019-03-01 01:36:00	-11.33	0
2019-03-01 01:38:00	-11.33	0
2019-03-01 01:40:00	-11.33	0
2019-03-01 01:42:00	-11.38	0
2019-03-01 01:44:00	-11.33	0
2019-03-01 01:46:00	-11.33	0
2019-03-01 01:48:00	-11.27	0
2019-03-01 01:50:00	-11.22	0
2019-03-01 01:52:00	-11.16	0
2019-03-01 01:54:00	-11.05	0
2019-03-01 01:56:00	-10.94	0
2019-03-01 01:58:00	-10.83	0
2019-03-01 02:00:00	-10.72	0
2019-03-01 02:02:00	-10.66	0
2019-03-01 02:04:00	-10.55	0
2019-03-01 02:06:00	-10.44	0
2019-03-01 02:08:00	-10.33	0
2019-03-01 02:10:00	-10.33	0
2019-03-01 02:12:00	-10.27	0
2019-03-01 02:14:00	-10.22	0
2019-03-01 02:16:00	-10.22	0
2019-03-01 02:18:00	-10.16	0
2019-03-01 02:20:00	-10.05	0
2019-03-01 02:22:00	-10	0
2019-03-01 02:24:00	-9.94	0
2019-03-01 02:26:00	-9.88	0
2019-03-01 02:28:00	-9.83	0
2019-03-01 02:30:00	-9.83	0
2019-03-01 02:32:00	-9.83	0
2019-03-01 02:34:00	-9.83	0
2019-03-01 02:36:00	-9.83	0
2019-03-01 02:38:00	-9.94	0
2019-03-01 02:40:00	-10	0
2019-03-01 02:42:00	-10.05	0
2019-03-01 02:44:00	-10.16	0
2019-03-01 02:46:00	-10.22	0
2019-03-01 02:48:00	-10.33	0
2019-03-01 02:50:00	-10.44	0
2019-03-01 02:52:00	-10.5	0
2019-03-01 02:54:00	-10.55	0
2019-03-01 02:56:00	-10.61	0
2019-03-01 02:58:00	-10.66	0
2019-03-01 03:00:00	-10.66	0
2019-03-01 03:02:00	-10.66	0
2019-03-01 03:04:00	-10.72	0
2019-03-01 03:06:00	-10.72	0
2019-03-01 03:08:00	-10.72	0
2019-03-01 03:10:00	-10.66	0
2019-03-01 03:12:00	-10.66	0
2019-03-01 03:14:00	-10.55	0
2019-03-01 03:16:00	-10.5	0
2019-03-01 03:18:00	-10.44	0
2019-03-01 03:20:00	-10.38	0
2019-03-01 03:22:00	-10.33	0
2019-03-01 03:24:00	-10.33	0
2019-03-01 03:26:00	-10.33	0
2019-03-01 03:28:00	-10.33	0
2019-03-01 03:30:00	-10.33	0
2019-03-01 03:32:00	-10.33	0
2019-03-01 03:34:00	-10.33	0
2019-03-01 03:36:00	-10.44	0
2019-03-01 03:38:00	-10.55	0
2019-03-01 03:40:00	-10.72	0
2019-03-01 03:42:00	-10.83	0
2019-03-01 03:44:00	-10.94	0
2019-03-01 03:46:00	-11	0
2019-03-01 03:48:00	-11.05	0
2019-03-01 03:50:00	-11.05	0
2019-03-01 03:52:00	-11.16	0
2019-03-01 03:54:00	-11.27	0
2019-03-01 03:56:00	-11.38	0
2019-03-01 03:58:00	-11.5	0
2019-03-01 04:00:00	-11.55	0
2019-03-01 04:02:00	-11.55	0
2019-03-01 04:04:00	-11.55	0
2019-03-01 04:06:00	-11.55	0
2019-03-01 04:08:00	-11.55	0
2019-03-01 04:10:00	-11.55	0
2019-03-01 04:12:00	-11.61	0
2019-03-01 04:14:00	-11.55	0
2019-03-01 04:16:00	-11.55	0
2019-03-01 04:18:00	-11.55	0
2019-03-01 04:20:00	-11.55	0
2019-03-01 04:22:00	-11.55	0
2019-03-01 04:24:00	-11.55	0
2019-03-01 04:26:00	-11.55	0
2019-03-01 04:28:00	-11.55	0
2019-03-01 04:30:00	-11.55	0
2019-03-01 04:32:00	-11.55	0
2019-03-01 04:34:00	-11.61	0
2019-03-01 04:36:00	-11.66	0
2019-03-01 04:38:00	-11.72	0
2019-03-01 04:40:00	-11.72	0
2019-03-01 04:42:00	-11.77	0
2019-03-01 04:44:00	-11.77	0
2019-03-01 04:46:00	-11.83	0
2019-03-01 04:48:00	-11.83	0
2019-03-01 04:50:00	-11.88	0
2019-03-01 04:52:00	-11.88	0
2019-03-01 04:54:00	-11.88	0
2019-03-01 04:56:00	-11.88	0
2019-03-01 04:58:00	-11.94	0
2019-03-01 05:00:00	-11.94	0
2019-03-01 05:02:00	-11.94	0
2019-03-01 05:04:00	-11.94	0
2019-03-01 05:06:00	-11.94	0
2019-03-01 05:08:00	-11.94	0
2019-03-01 05:10:00	-11.88	0
2019-03-01 05:12:00	-11.88	0
2019-03-01 05:14:00	-11.83	0
2019-03-01 05:16:00	-11.83	0
2019-03-01 05:18:00	-11.77	0
2019-03-01 05:20:00	-11.77	0
2019-03-01 05:22:00	-11.72	0
2019-03-01 05:24:00	-11.72	0
2019-03-01 05:26:00	-11.72	0
2019-03-01 05:28:00	-11.66	0
2019-03-01 05:30:00	-11.66	0
2019-03-01 05:32:00	-11.72	0
2019-03-01 05:34:00	-11.77	0
2019-03-01 05:36:00	-11.83	0
2019-03-01 05:38:00	-11.94	0
2019-03-01 05:40:00	-11.94	0
2019-03-01 05:42:00	-11.94	0
2019-03-01 05:44:00	-12	0
2019-03-01 05:46:00	-12	0
2019-03-01 05:48:00	-12	0
2019-03-01 05:50:00	-12.05	0
2019-03-01 05:52:00	-12.05	0
2019-03-01 05:54:00	-12.11	0
2019-03-01 05:56:00	-12.11	0
2019-03-01 05:58:00	-12.16	0
2019-03-01 06:00:00	-12.16	0
2019-03-01 06:02:00	-12.16	0
2019-03-01 06:04:00	-12.22	0
2019-03-01 06:06:00	-12.27	0
2019-03-01 06:08:00	-12.33	0
2019-03-01 06:10:00	-12.33	0
2019-03-01 06:12:00	-12.38	0
2019-03-01 06:14:00	-12.44	0
2019-03-01 06:16:00	-12.44	0
2019-03-01 06:18:00	-12.5	0
2019-03-01 06:20:00	-12.5	0
2019-03-01 06:22:00	-12.55	0
2019-03-01 06:24:00	-12.55	0
2019-03-01 06:26:00	-12.55	0
2019-03-01 06:28:00	-12.61	0
2019-03-01 06:30:00	-12.61	0
2019-03-01 06:32:00	-12.61	0
2019-03-01 06:34:00	-12.61	0
2019-03-01 06:36:00	-12.61	0
2019-03-01 06:38:00	-12.61	0
2019-03-01 06:40:00	-12.66	0
2019-03-01 06:42:00	-12.66	0
2019-03-01 06:44:00	-12.66	0
2019-03-01 06:46:00	-12.66	0
2019-03-01 06:48:00	-12.66	0
2019-03-01 06:50:00	-12.66	0
2019-03-01 06:52:00	-12.66	0
2019-03-01 06:54:00	-12.66	0
2019-03-01 06:56:00	-12.61	0
2019-03-01 06:58:00	-12.66	0
2019-03-01 07:00:00	-12.66	0
2019-03-01 07:02:00	-12.66	0
2019-03-01 07:04:00	-12.66	0
2019-03-01 07:06:00	-12.61	0
2019-03-01 07:08:00	-12.61	0
2019-03-01 07:10:00	-12.55	0
2019-03-01 07:12:00	-12.5	0
2019-03-01 07:14:00	-12.5	0
2019-03-01 07:16:00	-12.44	0
2019-03-01 07:18:00	-12.44	0
2019-03-01 07:20:00	-12.44	0
2019-03-01 07:22:00	-12.44	0
2019-03-01 07:24:00	-12.44	0
2019-03-01 07:26:00	-12.38	0
2019-03-01 07:28:00	-12.33	0
2019-03-01 07:30:00	-12.33	0
2019-03-01 07:32:00	-12.33	1.76
2019-03-01 07:34:00	-12.33	1.76
2019-03-01 07:36:00	-12.44	1.76
2019-03-01 07:38:00	-12.5	1.76
2019-03-01 07:40:00	-12.55	1.76
2019-03-01 07:42:00	-12.61	3.52
2019-03-01 07:44:00	-12.61	3.52
2019-03-01 07:46:00	-12.61	3.52
2019-03-01 07:48:00	-12.61	5.27
2019-03-01 07:50:00	-12.55	5.27
2019-03-01 07:52:00	-12.55	7.03
2019-03-01 07:54:00	-12.5	7.03
2019-03-01 07:56:00	-12.44	8.79
2019-03-01 07:58:00	-12.44	10.55
2019-03-01 08:00:00	-12.33	10.55
2019-03-01 08:02:00	-12.33	12.31
2019-03-01 08:04:00	-12.33	12.31
2019-03-01 08:06:00	-12.27	14.06
2019-03-01 08:08:00	-12.27	15.82
2019-03-01 08:10:00	-12.22	15.82
2019-03-01 08:12:00	-12.16	17.58
2019-03-01 08:14:00	-12.16	17.58
2019-03-01 08:16:00	-12.11	19.34
2019-03-01 08:18:00	-12.05	21.1
2019-03-01 08:20:00	-12	21.1
2019-03-01 08:22:00	-12	22.85
2019-03-01 08:24:00	-11.94	22.85
2019-03-01 08:26:00	-11.94	24.61
2019-03-01 08:28:00	-11.88	24.61
2019-03-01 08:30:00	-11.88	26.37
2019-03-01 08:32:00	-11.88	26.37
2019-03-01 08:34:00	-11.88	28.13
2019-03-01 08:36:00	-11.83	28.13
2019-03-01 08:38:00	-11.83	29.88
2019-03-01 08:40:00	-11.77	29.88
2019-03-01 08:42:00	-11.77	31.64
2019-03-01 08:44:00	-11.77	31.64
2019-03-01 08:46:00	-11.72	33.4
2019-03-01 08:48:00	-11.66	35.16
2019-03-01 08:50:00	-11.66	35.16
2019-03-01 08:52:00	-11.61	38.67
2019-03-01 08:54:00	-11.55	80.87
2019-03-01 08:56:00	-11.5	84.38
2019-03-01 08:58:00	-11.44	87.9
2019-03-01 09:00:00	-11.27	93.17
2019-03-01 09:02:00	-11.16	96.69
2019-03-01 09:04:00	-11	100.2
2019-03-01 09:06:00	-10.83	105.5
2019-03-01 09:08:00	-10.72	110.8
2019-03-01 09:10:00	-10.61	110.8
2019-03-01 09:12:00	-10.44	89.65
2019-03-01 09:14:00	-10.33	77.35
2019-03-01 09:16:00	-10.16	109
2019-03-01 09:18:00	-10.05	135.4
2019-03-01 09:20:00	-9.88	138.9
2019-03-01 09:22:00	-9.77	70.32
2019-03-01 09:24:00	-9.66	128.3
2019-03-01 09:26:00	-9.55	152.9
2019-03-01 09:28:00	-9.38	158.2
2019-03-01 09:30:00	-9.27	165.3
2019-03-01 09:32:00	-9.11	168.8
2019-03-01 09:34:00	-9	174
2019-03-01 09:36:00	-8.94	179.3
2019-03-01 09:38:00	-8.94	184.6
2019-03-01 09:40:00	-8.94	193.4
2019-03-01 09:42:00	-8.94	198.7
2019-03-01 09:44:00	-8.88	200.4
2019-03-01 09:46:00	-8.94	211
2019-03-01 09:48:00	-8.94	216.2
2019-03-01 09:50:00	-8.83	214.5
2019-03-01 09:52:00	-8.66	225
2019-03-01 09:54:00	-8.55	232.1
2019-03-01 09:56:00	-8.44	230.3
2019-03-01 09:58:00	-8.27	254.9
2019-03-01 10:00:00	-8.16	267.2
2019-03-01 10:02:00	-8.11	270.7
2019-03-01 10:04:00	-8.05	261.9
2019-03-01 10:06:00	-8.05	260.2
2019-03-01 10:08:00	-8.05	267.2
2019-03-01 10:10:00	-8.05	274.2
2019-03-01 10:12:00	-8.05	283
2019-03-01 10:14:00	-8	288.3
2019-03-01 10:16:00	-7.94	290.1
2019-03-01 10:18:00	-8	302.4
2019-03-01 10:20:00	-8.11	309.4
2019-03-01 10:22:00	-8.22	316.4
2019-03-01 10:24:00	-8.27	318.2
2019-03-01 10:26:00	-8.27	319.9
2019-03-01 10:28:00	-8.22	295.3
2019-03-01 10:30:00	-8.16	265.5
2019-03-01 10:32:00	-8.11	246.1
2019-03-01 10:34:00	-8.05	311.2
2019-03-01 10:36:00	-8.05	332.3
2019-03-01 10:38:00	-8.05	337.5
2019-03-01 10:40:00	-8	337.5
2019-03-01 10:42:00	-8.05	312.9
2019-03-01 10:44:00	-8.16	309.4
2019-03-01 10:46:00	-8.27	240.8
2019-03-01 10:48:00	-8.27	246.1
2019-03-01 10:50:00	-8.27	233.8
2019-03-01 10:52:00	-8.27	344.6
2019-03-01 10:54:00	-8.38	337.5
2019-03-01 10:56:00	-8.5	314.7
2019-03-01 10:58:00	-8.66	339.3
2019-03-01 11:00:00	-8.83	311.2
2019-03-01 11:02:00	-8.83	284.8
2019-03-01 11:04:00	-8.83	246.1
2019-03-01 11:06:00	-8.88	175.8
2019-03-01 11:08:00	-8.88	228.5
2019-03-01 11:10:00	-8.94	221.5
2019-03-01 11:12:00	-8.94	260.2
2019-03-01 11:14:00	-8.94	309.4
2019-03-01 11:16:00	-8.88	388.5
2019-03-01 11:18:00	-8.77	385
2019-03-01 11:20:00	-8.72	388.5
2019-03-01 11:22:00	-8.72	383.2
2019-03-01 11:24:00	-8.66	383.2
2019-03-01 11:26:00	-8.5	365.7
2019-03-01 11:28:00	-8.33	385
2019-03-01 11:30:00	-8.27	395.5
2019-03-01 11:32:00	-8.22	399.1
2019-03-01 11:34:00	-8.27	402.6
2019-03-01 11:36:00	-8.27	404.3
2019-03-01 11:38:00	-8.33	406.1
2019-03-01 11:40:00	-8.38	406.1
2019-03-01 11:42:00	-8.27	409.6
2019-03-01 11:44:00	-8.16	411.4
2019-03-01 11:46:00	-8.11	414.9
2019-03-01 11:48:00	-8	418.4
2019-03-01 11:50:00	-7.94	420.2
2019-03-01 11:52:00	-8	420.2
2019-03-01 11:54:00	-8.16	423.7
2019-03-01 11:56:00	-8.16	425.4
2019-03-01 11:58:00	-8.22	427.2
2019-03-01 12:00:00	-8.27	427.2
2019-03-01 12:02:00	-8.16	428.9
2019-03-01 12:04:00	-8.05	432.5
2019-03-01 12:06:00	-7.94	434.2
2019-03-01 12:08:00	-7.83	434.2
2019-03-01 12:10:00	-7.77	432.5
2019-03-01 12:12:00	-7.83	436
2019-03-01 12:14:00	-7.88	436
2019-03-01 12:16:00	-7.88	436
2019-03-01 12:18:00	-7.94	443
2019-03-01 12:20:00	-7.88	443
2019-03-01 12:22:00	-7.88	443
2019-03-01 12:24:00	-7.83	444.8
2019-03-01 12:26:00	-7.83	448.3
2019-03-01 12:28:00	-7.72	448.3
2019-03-01 12:30:00	-7.61	446.5
2019-03-01 12:32:00	-7.55	448.3
2019-03-01 12:34:00	-7.44	451.8
2019-03-01 12:36:00	-7.33	450
2019-03-01 12:38:00	-7.22	451.8
2019-03-01 12:40:00	-7.11	453.6
2019-03-01 12:42:00	-7.05	455.3
2019-03-01 12:44:00	-7.05	457.1
2019-03-01 12:46:00	-7	457.1
2019-03-01 12:48:00	-7.05	457.1
2019-03-01 12:50:00	-7.05	458.8
2019-03-01 12:52:00	-6.94	462.3
2019-03-01 12:54:00	-6.77	462.3
2019-03-01 12:56:00	-6.55	462.3
2019-03-01 12:58:00	-6.5	462.3
2019-03-01 13:00:00	-6.5	464.1
2019-03-01 13:02:00	-6.5	464.1
2019-03-01 13:04:00	-6.61	464.1
2019-03-01 13:06:00	-6.66	458.8
2019-03-01 13:08:00	-6.66	464.1
2019-03-01 13:10:00	-6.66	460.6
2019-03-01 13:12:00	-6.66	465.9
2019-03-01 13:14:00	-6.61	462.3
2019-03-01 13:16:00	-6.55	464.1
2019-03-01 13:18:00	-6.55	464.1
2019-03-01 13:20:00	-6.44	464.1
2019-03-01 13:22:00	-6.33	465.9
2019-03-01 13:24:00	-6.22	464.1
2019-03-01 13:26:00	-6.27	464.1
2019-03-01 13:28:00	-6.44	462.3
2019-03-01 13:30:00	-6.61	464.1
2019-03-01 13:32:00	-6.72	462.3
2019-03-01 13:34:00	-6.77	462.3
2019-03-01 13:36:00	-6.77	462.3
2019-03-01 13:38:00	-6.77	462.3
2019-03-01 13:40:00	-6.77	462.3
2019-03-01 13:42:00	-6.72	460.6
2019-03-01 13:44:00	-6.66	460.6
2019-03-01 13:46:00	-6.61	458.8
2019-03-01 13:48:00	-6.61	458.8
2019-03-01 13:50:00	-6.61	457.1
2019-03-01 13:52:00	-6.66	457.1
2019-03-01 13:54:00	-6.66	457.1
2019-03-01 13:56:00	-6.61	436
2019-03-01 13:58:00	-6.55	446.5
2019-03-01 14:00:00	-6.5	450
2019-03-01 14:02:00	-6.38	446.5
2019-03-01 14:04:00	-6.22	450
2019-03-01 14:06:00	-6.11	451.8
2019-03-01 14:08:00	-6	441.2
2019-03-01 14:10:00	-5.88	427.2
2019-03-01 14:12:00	-5.83	427.2
2019-03-01 14:14:00	-5.83	430.7
2019-03-01 14:16:00	-5.77	430.7
2019-03-01 14:18:00	-5.66	427.2
2019-03-01 14:20:00	-5.66	427.2
2019-03-01 14:22:00	-5.66	421.9
2019-03-01 14:24:00	-5.66	430.7
2019-03-01 14:26:00	-5.66	425.4
2019-03-01 14:28:00	-5.61	407.8
2019-03-01 14:30:00	-5.55	411.4
2019-03-01 14:32:00	-5.55	393.8
2019-03-01 14:34:00	-5.5	409.6
2019-03-01 14:36:00	-5.38	402.6
2019-03-01 14:38:00	-5.22	388.5
2019-03-01 14:40:00	-5.11	397.3
2019-03-01 14:42:00	-4.94	402.6
2019-03-01 14:44:00	-4.77	409.6
2019-03-01 14:46:00	-4.77	414.9
2019-03-01 14:48:00	-4.94	411.4
2019-03-01 14:50:00	-5.22	416.6
2019-03-01 14:52:00	-5.44	400.8
2019-03-01 14:54:00	-5.55	395.5
2019-03-01 14:56:00	-5.55	381.5
2019-03-01 14:58:00	-5.66	388.5
2019-03-01 15:00:00	-5.72	385
2019-03-01 15:02:00	-5.72	390.3
2019-03-01 15:04:00	-5.72	369.2
2019-03-01 15:06:00	-5.77	362.1
2019-03-01 15:08:00	-5.83	381.5
2019-03-01 15:10:00	-5.88	386.8
2019-03-01 15:12:00	-5.94	385
2019-03-01 15:14:00	-6	378
2019-03-01 15:16:00	-5.94	376.2
2019-03-01 15:18:00	-5.94	370.9
2019-03-01 15:20:00	-5.94	367.4
2019-03-01 15:22:00	-5.83	365.7
2019-03-01 15:24:00	-5.72	363.9
2019-03-01 15:26:00	-5.77	360.4
2019-03-01 15:28:00	-5.83	356.9
2019-03-01 15:30:00	-5.83	355.1
2019-03-01 15:32:00	-5.83	349.8
2019-03-01 15:34:00	-5.72	341
2019-03-01 15:36:00	-5.66	341
2019-03-01 15:38:00	-5.61	312.9
2019-03-01 15:40:00	-5.5	319.9
2019-03-01 15:42:00	-5.44	311.2
2019-03-01 15:44:00	-5.38	321.7
2019-03-01 15:46:00	-5.27	330.5
2019-03-01 15:48:00	-5.27	319.9
2019-03-01 15:50:00	-5.33	307.6
2019-03-01 15:52:00	-5.27	298.9
2019-03-01 15:54:00	-5.27	314.7
2019-03-01 15:56:00	-5.22	305.9
2019-03-01 15:58:00	-5.16	291.8
2019-03-01 16:00:00	-5.05	288.3
2019-03-01 16:02:00	-4.88	274.2
2019-03-01 16:04:00	-4.77	261.9
2019-03-01 16:06:00	-4.72	276
2019-03-01 16:08:00	-4.72	247.9
2019-03-01 16:10:00	-4.77	237.3
2019-03-01 16:12:00	-4.83	239.1
2019-03-01 16:14:00	-4.88	242.6
2019-03-01 16:16:00	-5	226.8
2019-03-01 16:18:00	-5.05	223.3
2019-03-01 16:20:00	-5.16	214.5
2019-03-01 16:22:00	-5.27	246.1
2019-03-01 16:24:00	-5.33	244.4
2019-03-01 16:26:00	-5.33	214.5
2019-03-01 16:28:00	-5.22	221.5
2019-03-01 16:30:00	-5.16	188.1
2019-03-01 16:32:00	-5.11	195.1
2019-03-01 16:34:00	-5.11	200.4
2019-03-01 16:36:00	-5.05	189.9
2019-03-01 16:38:00	-5	188.1
2019-03-01 16:40:00	-4.88	182.8
2019-03-01 16:42:00	-4.94	188.1
2019-03-01 16:44:00	-5	181.1
2019-03-01 16:46:00	-4.94	189.9
2019-03-01 16:48:00	-4.77	198.7
2019-03-01 16:50:00	-4.83	211
2019-03-01 16:52:00	-4.88	203.9
2019-03-01 16:54:00	-4.88	172.3
2019-03-01 16:56:00	-4.88	181.1
2019-03-01 16:58:00	-4.88	193.4
2019-03-01 17:00:00	-4.83	177.6
2019-03-01 17:02:00	-4.88	170.5
2019-03-01 17:04:00	-4.83	156.5
2019-03-01 17:06:00	-4.83	137.1
2019-03-01 17:08:00	-4.77	135.4
2019-03-01 17:10:00	-4.83	142.4
2019-03-01 17:12:00	-4.83	168.8
2019-03-01 17:14:00	-4.88	175.8
2019-03-01 17:16:00	-5	179.3
2019-03-01 17:18:00	-5.11	170.5
2019-03-01 17:20:00	-5.16	168.8
2019-03-01 17:22:00	-5.16	160
2019-03-01 17:24:00	-5.05	147.7
2019-03-01 17:26:00	-4.88	140.6
2019-03-01 17:28:00	-4.66	131.9
2019-03-01 17:30:00	-4.5	124.8
2019-03-01 17:32:00	-4.33	119.5
2019-03-01 17:34:00	-4.27	109
2019-03-01 17:36:00	-4.44	98.44
2019-03-01 17:38:00	-4.55	89.65
2019-03-01 17:40:00	-4.72	82.62
2019-03-01 17:42:00	-4.77	73.83
2019-03-01 17:44:00	-5	70.32
2019-03-01 17:46:00	-5	59.77
2019-03-01 17:48:00	-5.11	54.5
2019-03-01 17:50:00	-5.22	49.22
2019-03-01 17:52:00	-5.33	42.19
2019-03-01 17:54:00	-5.38	40.43
2019-03-01 17:56:00	-5.44	38.67
2019-03-01 17:58:00	-5.44	35.16
2019-03-01 18:00:00	-5.44	33.4
2019-03-01 18:02:00	-5.44	31.64
2019-03-01 18:04:00	-5.5	28.13
2019-03-01 18:06:00	-5.55	28.13
2019-03-01 18:08:00	-5.61	26.37
2019-03-01 18:10:00	-5.66	24.61
2019-03-01 18:12:00	-5.72	22.85
2019-03-01 18:14:00	-5.72	21.1
2019-03-01 18:16:00	-5.77	17.58
2019-03-01 18:18:00	-5.77	17.58
2019-03-01 18:20:00	-5.83	15.82
2019-03-01 18:22:00	-5.83	12.31
2019-03-01 18:24:00	-5.83	12.31
2019-03-01 18:26:00	-5.77	10.55
2019-03-01 18:28:00	-5.77	7.03
2019-03-01 18:30:00	-5.77	7.03
2019-03-01 18:32:00	-5.72	5.27
2019-03-01 18:34:00	-5.72	3.52
2019-03-01 18:36:00	-5.66	3.52
2019-03-01 18:38:00	-5.61	3.52
2019-03-01 18:40:00	-5.61	1.76
2019-03-01 18:42:00	-5.66	1.76
2019-03-01 18:44:00	-5.66	1.76
2019-03-01 18:46:00	-5.72	1.76
2019-03-01 18:48:00	-5.77	1.76
2019-03-01 18:50:00	-5.83	1.76
2019-03-01 18:52:00	-5.88	0
2019-03-01 18:54:00	-5.88	0
2019-03-01 18:56:00	-5.88	0
2019-03-01 18:58:00	-5.94	0
2019-03-01 19:00:00	-5.94	0
2019-03-01 19:02:00	-5.94	0
2019-03-01 19:04:00	-5.83	0
2019-03-01 19:06:00	-5.77	0
2019-03-01 19:08:00	-5.83	0
2019-03-01 19:10:00	-6.16	0
2019-03-01 19:12:00	-6.33	0
2019-03-01 19:14:00	-6.55	0
2019-03-01 19:16:00	-6.66	0
2019-03-01 19:18:00	-6.77	0
2019-03-01 19:20:00	-6.77	0
2019-03-01 19:22:00	-6.77	0
2019-03-01 19:24:00	-6.77	0
2019-03-01 19:26:00	-6.77	0
2019-03-01 19:28:00	-6.72	0
2019-03-01 19:30:00	-6.66	0
2019-03-01 19:32:00	-6.66	0
2019-03-01 19:34:00	-6.66	0
2019-03-01 19:36:00	-6.66	0
2019-03-01 19:38:00	-6.72	0
2019-03-01 19:40:00	-6.72	0
2019-03-01 19:42:00	-6.72	0
2019-03-01 19:44:00	-6.72	0
2019-03-01 19:46:00	-6.72	0
2019-03-01 19:48:00	-6.72	0
2019-03-01 19:50:00	-6.72	0
2019-03-01 19:52:00	-6.77	0
2019-03-01 19:54:00	-6.83	0
2019-03-01 19:56:00	-6.94	0
2019-03-01 19:58:00	-7.05	0
2019-03-01 20:00:00	-7.22	0
2019-03-01 20:02:00	-7.22	0
2019-03-01 20:04:00	-7.27	0
2019-03-01 20:06:00	-7.33	0
2019-03-01 20:08:00	-7.44	0
2019-03-01 20:10:00	-7.44	0
2019-03-01 20:12:00	-7.33	0
2019-03-01 20:14:00	-7.22	0
2019-03-01 20:16:00	-7.22	0
2019-03-01 20:18:00	-7.27	0
2019-03-01 20:20:00	-7.27	0
2019-03-01 20:22:00	-7.27	0
2019-03-01 20:24:00	-7.27	0
2019-03-01 20:26:00	-7.27	0
2019-03-01 20:28:00	-7.16	0
2019-03-01 20:30:00	-7.16	0
2019-03-01 20:32:00	-7.16	0
2019-03-01 20:34:00	-7.11	0
2019-03-01 20:36:00	-7	0
2019-03-01 20:38:00	-6.94	0
2019-03-01 20:40:00	-6.88	0
2019-03-01 20:42:00	-6.83	0
2019-03-01 20:44:00	-6.83	0
2019-03-01 20:46:00	-6.77	0
2019-03-01 20:48:00	-6.77	0
2019-03-01 20:50:00	-6.77	0
2019-03-01 20:52:00	-6.77	0
2019-03-01 20:54:00	-6.77	0
2019-03-01 20:56:00	-6.83	0
2019-03-01 20:58:00	-6.83	0
2019-03-01 21:00:00	-6.88	0
2019-03-01 21:02:00	-6.88	0
2019-03-01 21:04:00	-6.88	0
2019-03-01 21:06:00	-6.83	0
2019-03-01 21:08:00	-6.83	0
2019-03-01 21:10:00	-6.77	0
2019-03-01 21:12:00	-6.77	0
2019-03-01 21:14:00	-6.77	0
2019-03-01 21:16:00	-6.72	0
2019-03-01 21:18:00	-6.72	0
2019-03-01 21:20:00	-6.77	0
2019-03-01 21:22:00	-6.77	0
2019-03-01 21:24:00	-6.77	0
2019-03-01 21:26:00	-6.77	0
2019-03-01 21:28:00	-6.77	0
2019-03-01 21:30:00	-6.77	0
2019-03-01 21:32:00	-6.77	0
2019-03-01 21:34:00	-6.77	0
2019-03-01 21:36:00	-6.77	0
2019-03-01 21:38:00	-6.72	0
2019-03-01 21:40:00	-6.55	0
2019-03-01 21:42:00	-6.5	0
2019-03-01 21:44:00	-6.44	0
2019-03-01 21:46:00	-6.44	0
2019-03-01 21:48:00	-6.5	0
2019-03-01 21:50:00	-6.61	0
2019-03-01 21:52:00	-6.88	0
2019-03-01 21:54:00	-7.11	0
2019-03-01 21:56:00	-7.27	0
2019-03-01 21:58:00	-7.33	0
2019-03-01 22:00:00	-7.27	0
2019-03-01 22:02:00	-7.44	0
2019-03-01 22:04:00	-7.5	0
2019-03-01 22:06:00	-7.44	0
2019-03-01 22:08:00	-7.44	0
2019-03-01 22:10:00	-7.38	0
2019-03-01 22:12:00	-7.38	0
2019-03-01 22:14:00	-7.38	0
2019-03-01 22:16:00	-7.33	0
2019-03-01 22:18:00	-7.33	0
2019-03-01 22:20:00	-7.27	0
2019-03-01 22:22:00	-7.27	0
2019-03-01 22:24:00	-7.22	0
2019-03-01 22:26:00	-7.22	0
2019-03-01 22:28:00	-7.16	0
2019-03-01 22:30:00	-7.11	0
2019-03-01 22:32:00	-7.05	0
2019-03-01 22:34:00	-7.05	0
2019-03-01 22:36:00	-7	0
2019-03-01 22:38:00	-7	0
2019-03-01 22:40:00	-6.94	0
2019-03-01 22:42:00	-6.94	0
2019-03-01 22:44:00	-6.94	0
2019-03-01 22:46:00	-6.88	0
2019-03-01 22:48:00	-6.88	0
2019-03-01 22:50:00	-6.83	0
2019-03-01 22:52:00	-6.83	0
2019-03-01 22:54:00	-6.83	0
2019-03-01 22:56:00	-6.83	0
2019-03-01 22:58:00	-6.77	0
2019-03-01 23:00:00	-6.77	0
2019-03-01 23:02:00	-6.77	0
2019-03-01 23:04:00	-6.77	0
2019-03-01 23:06:00	-6.77	0
2019-03-01 23:08:00	-6.83	0
2019-03-01 23:10:00	-6.83	0
2019-03-01 23:12:00	-6.83	0
2019-03-01 23:14:00	-6.88	0
2019-03-01 23:16:00	-6.94	0
2019-03-01 23:18:00	-7	0
2019-03-01 23:20:00	-7	0
2019-03-01 23:22:00	-7.05	0
2019-03-01 23:24:00	-7.05	0
2019-03-01 23:26:00	-7.11	0
2019-03-01 23:28:00	-7.11	0
2019-03-01 23:30:00	-7.16	0
2019-03-01 23:32:00	-7.22	0
2019-03-01 23:34:00	-7.22	0
2019-03-01 23:36:00	-7.22	0
2019-03-01 23:38:00	-7.22	0
2019-03-01 23:40:00	-7.27	0
2019-03-01 23:42:00	-7.27	0
2019-03-01 23:44:00	-7.27	0
2019-03-01 23:46:00	-7.27	0
2019-03-01 23:48:00	-7.27	0
2019-03-01 23:50:00	-7.27	0
2019-03-01 23:52:00	-7.27	0
2019-03-01 23:54:00	-7.22	0
2019-03-01 23:56:00	-7.22	0
2019-03-01 23:58:00	-7.22	0
2019-03-02	-7.16	0
2019-03-02 00:02:00	-7.16	0
2019-03-02 00:04:00	-7.16	0
2019-03-02 00:06:00	-7.11	0
2019-03-02 00:08:00	-7.11	0
2019-03-02 00:10:00	-7.11	0
2019-03-02 00:12:00	-7.11	0
2019-03-02 00:14:00	-7.11	0
2019-03-02 00:16:00	-7.11	0
2019-03-02 00:18:00	-7.11	0
2019-03-02 00:20:00	-7.11	0
2019-03-02 00:22:00	-7.05	0
2019-03-02 00:24:00	-7	0
2019-03-02 00:26:00	-6.94	0
2019-03-02 00:28:00	-6.83	0
2019-03-02 00:30:00	-6.77	0
2019-03-02 00:32:00	-6.72	0
2019-03-02 00:34:00	-6.66	0
2019-03-02 00:36:00	-6.61	0
2019-03-02 00:38:00	-6.55	0
2019-03-02 00:40:00	-6.5	0
2019-03-02 00:42:00	-6.55	0
2019-03-02 00:44:00	-6.5	0
2019-03-02 00:46:00	-6.55	0
2019-03-02 00:48:00	-6.55	0
2019-03-02 00:50:00	-6.55	0
2019-03-02 00:52:00	-6.55	0
2019-03-02 00:54:00	-6.55	0
2019-03-02 00:56:00	-6.61	0
2019-03-02 00:58:00	-6.61	0
2019-03-02 01:00:00	-6.61	0
2019-03-02 01:02:00	-6.66	0
2019-03-02 01:04:00	-6.66	0
2019-03-02 01:06:00	-6.66	0
2019-03-02 01:08:00	-6.72	0
2019-03-02 01:10:00	-6.77	0
2019-03-02 01:12:00	-6.83	0
2019-03-02 01:14:00	-6.94	0
2019-03-02 01:16:00	-7	0
2019-03-02 01:18:00	-7.16	0
2019-03-02 01:20:00	-7.33	0
2019-03-02 01:22:00	-7.44	0
2019-03-02 01:24:00	-7.55	0
2019-03-02 01:26:00	-7.66	0
2019-03-02 01:28:00	-7.77	0
2019-03-02 01:30:00	-7.83	0
2019-03-02 01:32:00	-7.88	0
2019-03-02 01:34:00	-7.94	0
2019-03-02 01:36:00	-8	0
2019-03-02 01:38:00	-8.05	0
2019-03-02 01:40:00	-8.05	0
2019-03-02 01:42:00	-8.05	0
2019-03-02 01:44:00	-8	0
2019-03-02 01:46:00	-7.94	0
2019-03-02 01:48:00	-7.94	0
2019-03-02 01:50:00	-7.88	0
2019-03-02 01:52:00	-7.88	0
2019-03-02 01:54:00	-7.83	0
2019-03-02 01:56:00	-7.83	0
2019-03-02 01:58:00	-7.77	0
2019-03-02 02:00:00	-7.72	0
2019-03-02 02:02:00	-7.72	0
2019-03-02 02:04:00	-7.66	0
2019-03-02 02:06:00	-7.66	0
2019-03-02 02:08:00	-7.66	0
2019-03-02 02:10:00	-7.66	0
2019-03-02 02:12:00	-7.61	0
2019-03-02 02:14:00	-7.61	0
2019-03-02 02:16:00	-7.55	0
2019-03-02 02:18:00	-7.55	0
2019-03-02 02:20:00	-7.5	0
2019-03-02 02:22:00	-7.5	0
2019-03-02 02:24:00	-7.5	0
2019-03-02 02:26:00	-7.5	0
2019-03-02 02:28:00	-7.44	0
2019-03-02 02:30:00	-7.5	0
2019-03-02 02:32:00	-7.44	0
2019-03-02 02:34:00	-7.44	0
2019-03-02 02:36:00	-7.44	0
2019-03-02 02:38:00	-7.44	0
2019-03-02 02:40:00	-7.44	0
2019-03-02 02:42:00	-7.44	0
2019-03-02 02:44:00	-7.44	0
2019-03-02 02:46:00	-7.5	0
2019-03-02 02:48:00	-7.5	0
2019-03-02 02:50:00	-7.5	0
2019-03-02 02:52:00	-7.44	0
2019-03-02 02:54:00	-7.38	0
2019-03-02 02:56:00	-7.33	0
2019-03-02 02:58:00	-7.27	0
2019-03-02 03:00:00	-7.27	0
2019-03-02 03:02:00	-7.33	0
2019-03-02 03:04:00	-7.27	0
2019-03-02 03:06:00	-7.27	0
2019-03-02 03:08:00	-7.27	0
2019-03-02 03:10:00	-7.27	0
2019-03-02 03:12:00	-7.27	0
2019-03-02 03:14:00	-7.33	0
2019-03-02 03:16:00	-7.33	0
2019-03-02 03:18:00	-7.33	0
2019-03-02 03:20:00	-7.33	0
2019-03-02 03:22:00	-7.33	0
2019-03-02 03:24:00	-7.38	0
2019-03-02 03:26:00	-7.38	0
2019-03-02 03:28:00	-7.38	0
2019-03-02 03:30:00	-7.38	0
2019-03-02 03:32:00	-7.44	0
2019-03-02 03:34:00	-7.38	0
2019-03-02 03:36:00	-7.33	0
2019-03-02 03:38:00	-7.33	0
2019-03-02 03:40:00	-7.27	0
2019-03-02 03:42:00	-7.27	0
2019-03-02 03:44:00	-7.16	0
2019-03-02 03:46:00	-7.16	0
2019-03-02 03:48:00	-7.05	0
2019-03-02 03:50:00	-7.05	0
2019-03-02 03:52:00	-6.94	0
2019-03-02 03:54:00	-6.88	0
2019-03-02 03:56:00	-6.83	0
2019-03-02 03:58:00	-6.77	0
2019-03-02 04:00:00	-6.72	0
2019-03-02 04:02:00	-6.72	0
2019-03-02 04:04:00	-6.72	0
2019-03-02 04:06:00	-6.72	0
2019-03-02 04:08:00	-6.72	0
2019-03-02 04:10:00	-6.77	0
2019-03-02 04:12:00	-6.83	0
2019-03-02 04:14:00	-6.88	0
2019-03-02 04:16:00	-6.94	0
2019-03-02 04:18:00	-6.94	0
2019-03-02 04:20:00	-7	0
2019-03-02 04:22:00	-6.94	0
2019-03-02 04:24:00	-6.83	0
2019-03-02 04:26:00	-6.77	0
2019-03-02 04:28:00	-6.72	0
2019-03-02 04:30:00	-6.66	0
2019-03-02 04:32:00	-6.66	0
2019-03-02 04:34:00	-6.66	0
2019-03-02 04:36:00	-6.72	0
2019-03-02 04:38:00	-6.72	0
2019-03-02 04:40:00	-6.66	0
2019-03-02 04:42:00	-6.66	0
2019-03-02 04:44:00	-6.55	0
2019-03-02 04:46:00	-6.33	0
2019-03-02 04:48:00	-6.22	0
2019-03-02 04:50:00	-6.22	0
2019-03-02 04:52:00	-6.22	0
2019-03-02 04:54:00	-6.22	0
2019-03-02 04:56:00	-6.16	0
2019-03-02 04:58:00	-6.16	0
2019-03-02 05:00:00	-6.11	0
2019-03-02 05:02:00	-6.11	0
2019-03-02 05:04:00	-6.05	0
2019-03-02 05:06:00	-6	0
2019-03-02 05:08:00	-6	0
2019-03-02 05:10:00	-5.94	0
2019-03-02 05:12:00	-5.88	0
2019-03-02 05:14:00	-5.77	0
2019-03-02 05:16:00	-5.66	0
2019-03-02 05:18:00	-5.72	0
2019-03-02 05:20:00	-5.77	0
2019-03-02 05:22:00	-5.72	0
2019-03-02 05:24:00	-5.66	0
2019-03-02 05:26:00	-5.66	0
2019-03-02 05:28:00	-5.88	0
2019-03-02 05:30:00	-6.33	0
2019-03-02 05:32:00	-6.83	0
2019-03-02 05:34:00	-7.22	0
2019-03-02 05:36:00	-7.55	0
2019-03-02 05:38:00	-7.72	0
2019-03-02 05:40:00	-7.94	0
2019-03-02 05:42:00	-8.16	0
2019-03-02 05:44:00	-8.27	0
2019-03-02 05:46:00	-8.33	0
2019-03-02 05:48:00	-8.33	0
2019-03-02 05:50:00	-8.33	0
2019-03-02 05:52:00	-8.33	0
2019-03-02 05:54:00	-8.5	0
2019-03-02 05:56:00	-8.77	0
2019-03-02 05:58:00	-8.94	0
2019-03-02 06:00:00	-9.05	0
2019-03-02 06:02:00	-9.16	0
2019-03-02 06:04:00	-9.33	0
2019-03-02 06:06:00	-9.44	0
2019-03-02 06:08:00	-9.55	0
2019-03-02 06:10:00	-9.55	0
2019-03-02 06:12:00	-9.55	0
2019-03-02 06:14:00	-9.5	0
2019-03-02 06:16:00	-9.44	0
2019-03-02 06:18:00	-9.44	0
2019-03-02 06:20:00	-9.38	0
2019-03-02 06:22:00	-9.38	0
2019-03-02 06:24:00	-9.33	0
2019-03-02 06:26:00	-9.33	0
2019-03-02 06:28:00	-9.33	0
2019-03-02 06:30:00	-9.33	0
2019-03-02 06:32:00	-9.33	0
2019-03-02 06:34:00	-9.33	0
2019-03-02 06:36:00	-9.33	0
2019-03-02 06:38:00	-9.33	0
2019-03-02 06:40:00	-9.27	0
2019-03-02 06:42:00	-9.27	0
2019-03-02 06:44:00	-9.27	0
2019-03-02 06:46:00	-9.27	0
2019-03-02 06:48:00	-9.27	0
2019-03-02 06:50:00	-9.22	0
2019-03-02 06:52:00	-9.22	0
2019-03-02 06:54:00	-9.27	0
2019-03-02 06:56:00	-9.27	0
2019-03-02 06:58:00	-9.27	0
2019-03-02 07:00:00	-9.27	0
2019-03-02 07:02:00	-9.27	0
2019-03-02 07:04:00	-9.22	0
2019-03-02 07:06:00	-9.16	0
2019-03-02 07:08:00	-9.11	0
2019-03-02 07:10:00	-9.05	0
2019-03-02 07:12:00	-9	0
2019-03-02 07:14:00	-8.94	0
2019-03-02 07:16:00	-8.94	0
2019-03-02 07:18:00	-9	0
2019-03-02 07:20:00	-9	0
2019-03-02 07:22:00	-9.11	0
2019-03-02 07:24:00	-9.22	0
2019-03-02 07:26:00	-9.27	0
2019-03-02 07:28:00	-9.33	0
2019-03-02 07:30:00	-9.38	0
2019-03-02 07:32:00	-9.38	1.76
2019-03-02 07:34:00	-9.44	1.76
2019-03-02 07:36:00	-9.5	1.76
2019-03-02 07:38:00	-9.55	1.76
2019-03-02 07:40:00	-9.55	1.76
2019-03-02 07:42:00	-9.55	1.76
2019-03-02 07:44:00	-9.55	3.52
2019-03-02 07:46:00	-9.5	3.52
2019-03-02 07:48:00	-9.44	3.52
2019-03-02 07:50:00	-9.33	5.27
2019-03-02 07:52:00	-9.33	5.27
2019-03-02 07:54:00	-9.27	7.03
2019-03-02 07:56:00	-9.27	8.79
2019-03-02 07:58:00	-9.27	10.55
2019-03-02 08:00:00	-9.22	12.31
2019-03-02 08:02:00	-9.16	14.06
2019-03-02 08:04:00	-9.16	15.82
2019-03-02 08:06:00	-9.11	17.58
2019-03-02 08:08:00	-9.05	19.34
2019-03-02 08:10:00	-9.05	21.1
2019-03-02 08:12:00	-9	22.85
2019-03-02 08:14:00	-8.94	24.61
2019-03-02 08:16:00	-8.94	26.37
2019-03-02 08:18:00	-8.88	26.37
2019-03-02 08:20:00	-8.83	28.13
2019-03-02 08:22:00	-8.72	29.88
2019-03-02 08:24:00	-8.61	31.64
2019-03-02 08:26:00	-8.33	33.4
2019-03-02 08:28:00	-7.88	33.4
2019-03-02 08:30:00	-7.33	35.16
2019-03-02 08:32:00	-6.94	36.92
2019-03-02 08:34:00	-6.61	38.67
2019-03-02 08:36:00	-6.33	40.43
2019-03-02 08:38:00	-6.05	42.19
2019-03-02 08:40:00	-5.88	43.95
2019-03-02 08:42:00	-5.77	45.71
2019-03-02 08:44:00	-5.55	49.22
2019-03-02 08:46:00	-5.27	50.98
2019-03-02 08:48:00	-5.05	52.74
2019-03-02 08:50:00	-4.83	52.74
2019-03-02 08:52:00	-4.66	54.5
2019-03-02 08:54:00	-4.55	56.25
2019-03-02 08:56:00	-4.44	58.01
2019-03-02 08:58:00	-4.33	61.53
2019-03-02 09:00:00	-4.33	68.56
2019-03-02 09:02:00	-4.33	70.32
2019-03-02 09:04:00	-4.27	70.32
2019-03-02 09:06:00	-4.27	73.83
2019-03-02 09:08:00	-4.22	75.59
2019-03-02 09:10:00	-4.11	77.35
2019-03-02 09:12:00	-4.05	80.87
2019-03-02 09:14:00	-4	82.62
2019-03-02 09:16:00	-4.05	82.62
2019-03-02 09:18:00	-4	87.9
2019-03-02 09:20:00	-3.94	87.9
2019-03-02 09:22:00	-3.83	89.65
2019-03-02 09:24:00	-3.72	94.93
2019-03-02 09:26:00	-3.61	102
2019-03-02 09:28:00	-3.55	109
2019-03-02 09:30:00	-3.5	114.3
2019-03-02 09:32:00	-3.44	112.5
2019-03-02 09:34:00	-3.38	114.3
2019-03-02 09:36:00	-3.33	110.8
2019-03-02 09:38:00	-3.27	112.5
2019-03-02 09:40:00	-3.27	107.2
2019-03-02 09:42:00	-3.33	107.2
2019-03-02 09:44:00	-3.44	109
2019-03-02 09:46:00	-3.61	110.8
2019-03-02 09:48:00	-3.72	114.3
2019-03-02 09:50:00	-3.88	124.8
2019-03-02 09:52:00	-4	126.6
2019-03-02 09:54:00	-4.05	126.6
2019-03-02 09:56:00	-4.05	133.6
2019-03-02 09:58:00	-3.94	152.9
2019-03-02 10:00:00	-3.83	161.7
2019-03-02 10:02:00	-3.72	174
2019-03-02 10:04:00	-3.66	167
2019-03-02 10:06:00	-3.61	181.1
2019-03-02 10:08:00	-3.55	186.3
2019-03-02 10:10:00	-3.5	226.8
2019-03-02 10:12:00	-3.5	172.3
2019-03-02 10:14:00	-3.5	212.7
2019-03-02 10:16:00	-3.5	184.6
2019-03-02 10:18:00	-3.66	196.9
2019-03-02 10:20:00	-3.83	200.4
2019-03-02 10:22:00	-4.05	207.4
2019-03-02 10:24:00	-4.22	207.4
2019-03-02 10:26:00	-4.44	240.8
2019-03-02 10:28:00	-4.77	202.2
2019-03-02 10:30:00	-5.05	196.9
2019-03-02 10:32:00	-5.38	207.4
2019-03-02 10:34:00	-5.66	209.2
2019-03-02 10:36:00	-5.88	198.7
2019-03-02 10:38:00	-6	188.1
2019-03-02 10:40:00	-6.16	179.3
2019-03-02 10:42:00	-6.22	174
2019-03-02 10:44:00	-6.27	179.3
2019-03-02 10:46:00	-6.27	174
2019-03-02 10:48:00	-6.27	225
2019-03-02 10:50:00	-6.27	182.8
2019-03-02 10:52:00	-6.27	211
2019-03-02 10:54:00	-6.16	300.6
2019-03-02 10:56:00	-6.11	321.7
2019-03-02 10:58:00	-6.05	372.7
2019-03-02 11:00:00	-5.88	251.4
2019-03-02 11:02:00	-5.77	244.4
2019-03-02 11:04:00	-5.66	258.4
2019-03-02 11:06:00	-5.55	291.8
2019-03-02 11:08:00	-5.44	334
2019-03-02 11:10:00	-5.38	293.6
2019-03-02 11:12:00	-5.33	267.2
2019-03-02 11:14:00	-5.33	246.1
2019-03-02 11:16:00	-5.33	226.8
2019-03-02 11:18:00	-5.27	233.8
2019-03-02 11:20:00	-5.22	191.6
2019-03-02 11:22:00	-5.22	202.2
2019-03-02 11:24:00	-5.22	203.9
2019-03-02 11:26:00	-5.22	276
2019-03-02 11:28:00	-5.22	269
2019-03-02 11:30:00	-5.16	218
2019-03-02 11:32:00	-5.16	240.8
2019-03-02 11:34:00	-5.16	247.9
2019-03-02 11:36:00	-5.16	258.4
2019-03-02 11:38:00	-5.16	253.1
2019-03-02 11:40:00	-5.16	263.7
2019-03-02 11:42:00	-5.11	395.5
2019-03-02 11:44:00	-5.05	409.6
2019-03-02 11:46:00	-5.05	418.4
2019-03-02 11:48:00	-5	416.6
2019-03-02 11:50:00	-4.94	414.9
2019-03-02 11:52:00	-4.88	414.9
2019-03-02 11:54:00	-4.83	418.4
2019-03-02 11:56:00	-4.83	411.4
2019-03-02 11:58:00	-4.83	414.9
2019-03-02 12:00:00	-4.83	414.9
2019-03-02 12:02:00	-4.83	418.4
2019-03-02 12:04:00	-4.83	309.4
2019-03-02 12:06:00	-4.72	414.9
2019-03-02 12:08:00	-4.66	434.2
2019-03-02 12:10:00	-4.5	434.2
2019-03-02 12:12:00	-4.38	436
2019-03-02 12:14:00	-4.27	439.5
2019-03-02 12:16:00	-4.16	444.8
2019-03-02 12:18:00	-4.05	444.8
2019-03-02 12:20:00	-3.94	455.3
2019-03-02 12:22:00	-3.94	441.2
2019-03-02 12:24:00	-4.16	457.1
2019-03-02 12:26:00	-4.33	458.8
2019-03-02 12:28:00	-4.44	437.7
2019-03-02 12:30:00	-4.55	421.9
2019-03-02 12:32:00	-4.61	434.2
2019-03-02 12:34:00	-4.61	444.8
2019-03-02 12:36:00	-4.61	455.3
2019-03-02 12:38:00	-4.61	453.6
2019-03-02 12:40:00	-4.55	451.8
2019-03-02 12:42:00	-4.5	453.6
2019-03-02 12:44:00	-4.33	453.6
2019-03-02 12:46:00	-4.05	455.3
2019-03-02 12:48:00	-3.83	458.8
2019-03-02 12:50:00	-3.55	460.6
2019-03-02 12:52:00	-3.33	465.9
2019-03-02 12:54:00	-3.05	474.6
2019-03-02 12:56:00	-2.77	483.4
2019-03-02 12:58:00	-2.44	492.2
2019-03-02 13:00:00	-2.11	516.8
2019-03-02 13:02:00	-1.83	520.4
2019-03-02 13:04:00	-1.66	516.8
2019-03-02 13:06:00	-1.55	474.6
2019-03-02 13:08:00	-1.55	471.1
2019-03-02 13:10:00	-1.72	464.1
2019-03-02 13:12:00	-1.83	460.6
2019-03-02 13:14:00	-1.94	460.6
2019-03-02 13:16:00	-1.88	458.8
2019-03-02 13:18:00	-1.83	462.3
2019-03-02 13:20:00	-1.83	462.3
2019-03-02 13:22:00	-1.83	462.3
2019-03-02 13:24:00	-1.88	464.1
2019-03-02 13:26:00	-1.88	462.3
2019-03-02 13:28:00	-1.83	460.6
2019-03-02 13:30:00	-1.77	460.6
2019-03-02 13:32:00	-1.66	458.8
2019-03-02 13:34:00	-1.55	460.6
2019-03-02 13:36:00	-1.44	457.1
2019-03-02 13:38:00	-1.33	457.1
2019-03-02 13:40:00	-1.27	458.8
2019-03-02 13:42:00	-1.22	457.1
2019-03-02 13:44:00	-1.27	458.8
2019-03-02 13:46:00	-1.33	455.3
2019-03-02 13:48:00	-1.27	457.1
2019-03-02 13:50:00	-1.27	455.3
2019-03-02 13:52:00	-1.22	453.6
2019-03-02 13:54:00	-1.22	451.8
2019-03-02 13:56:00	-1.11	451.8
2019-03-02 13:58:00	-1	450
2019-03-02 14:00:00	-0.94	450
2019-03-02 14:02:00	-0.83	446.5
2019-03-02 14:04:00	-0.72	446.5
2019-03-02 14:06:00	-0.61	446.5
2019-03-02 14:08:00	-0.55	443
2019-03-02 14:10:00	-0.5	443
2019-03-02 14:12:00	-0.38	443
2019-03-02 14:14:00	-0.22	443
2019-03-02 14:16:00	-0.16	441.2
2019-03-02 14:18:00	0	439.5
2019-03-02 14:20:00	0.05	436
2019-03-02 14:22:00	0.16	437.7
2019-03-02 14:24:00	0.22	436
2019-03-02 14:26:00	0.33	432.5
2019-03-02 14:28:00	0.38	430.7
2019-03-02 14:30:00	0.5	428.9
2019-03-02 14:32:00	0.55	427.2
2019-03-02 14:34:00	0.72	423.7
2019-03-02 14:36:00	0.77	421.9
2019-03-02 14:38:00	0.83	420.2
2019-03-02 14:40:00	0.88	418.4
2019-03-02 14:42:00	0.94	418.4
2019-03-02 14:44:00	1.05	416.6
2019-03-02 14:46:00	1.16	413.1
2019-03-02 14:48:00	1.16	411.4
2019-03-02 14:50:00	1.22	409.6
2019-03-02 14:52:00	1.27	406.1
2019-03-02 14:54:00	1.22	404.3
2019-03-02 14:56:00	1.16	404.3
2019-03-02 14:58:00	1.11	399.1
2019-03-02 15:00:00	1.05	397.3
2019-03-02 15:02:00	1	397.3
2019-03-02 15:04:00	0.94	392
2019-03-02 15:06:00	0.83	390.3
2019-03-02 15:08:00	0.83	386.8
2019-03-02 15:10:00	0.83	383.2
2019-03-02 15:12:00	0.88	381.5
2019-03-02 15:14:00	0.88	378
2019-03-02 15:16:00	0.88	372.7
2019-03-02 15:18:00	0.88	367.4
2019-03-02 15:20:00	1	360.4
2019-03-02 15:22:00	1.05	358.6
2019-03-02 15:24:00	1.05	356.9
2019-03-02 15:26:00	1.11	356.9
2019-03-02 15:28:00	1.16	349.8
2019-03-02 15:30:00	1.22	346.3
2019-03-02 15:32:00	1.27	344.6
2019-03-02 15:34:00	1.33	344.6
2019-03-02 15:36:00	1.38	339.3
2019-03-02 15:38:00	1.38	337.5
2019-03-02 15:40:00	1.38	334
2019-03-02 15:42:00	1.5	330.5
2019-03-02 15:44:00	1.61	325.2
2019-03-02 15:46:00	1.61	325.2
2019-03-02 15:48:00	1.72	321.7
2019-03-02 15:50:00	1.83	323.5
2019-03-02 15:52:00	1.94	321.7
2019-03-02 15:54:00	2.05	316.4
2019-03-02 15:56:00	2.05	311.2
2019-03-02 15:58:00	2.05	309.4
2019-03-02 16:00:00	2.05	307.6
2019-03-02 16:02:00	2.11	302.4
2019-03-02 16:04:00	2.22	298.9
2019-03-02 16:06:00	2.27	293.6
2019-03-02 16:08:00	2.27	290.1
2019-03-02 16:10:00	2.22	288.3
2019-03-02 16:12:00	2.27	283
2019-03-02 16:14:00	2.27	277.8
2019-03-02 16:16:00	2.27	272.5
2019-03-02 16:18:00	2.27	269
2019-03-02 16:20:00	2.22	265.5
2019-03-02 16:22:00	2.16	260.2
2019-03-02 16:24:00	1.94	256.7
2019-03-02 16:26:00	1.83	253.1
2019-03-02 16:28:00	1.77	247.9
2019-03-02 16:30:00	1.77	242.6
2019-03-02 16:32:00	1.88	235.6
2019-03-02 16:34:00	1.83	232.1
2019-03-02 16:36:00	1.72	226.8
2019-03-02 16:38:00	1.72	225
2019-03-02 16:40:00	1.66	221.5
2019-03-02 16:42:00	1.66	218
2019-03-02 16:44:00	1.66	212.7
2019-03-02 16:46:00	1.66	207.4
2019-03-02 16:48:00	1.72	203.9
2019-03-02 16:50:00	1.77	195.1
2019-03-02 16:52:00	1.88	189.9
2019-03-02 16:54:00	2	184.6
2019-03-02 16:56:00	2.05	181.1
2019-03-02 16:58:00	2.11	175.8
2019-03-02 17:00:00	2.11	168.8
2019-03-02 17:02:00	2.11	165.3
2019-03-02 17:04:00	2.16	163.5
2019-03-02 17:06:00	2.22	156.5
2019-03-02 17:08:00	2.27	152.9
2019-03-02 17:10:00	2.27	149.4
2019-03-02 17:12:00	2.33	142.4
2019-03-02 17:14:00	2.33	138.9
2019-03-02 17:16:00	2.33	133.6
2019-03-02 17:18:00	2.33	126.6
2019-03-02 17:20:00	2.33	123.1
2019-03-02 17:22:00	2.33	119.5
2019-03-02 17:24:00	2.33	114.3
2019-03-02 17:26:00	2.22	109
2019-03-02 17:28:00	2.22	105.5
2019-03-02 17:30:00	2.16	98.44
2019-03-02 17:32:00	2.22	93.17
2019-03-02 17:34:00	2.27	89.65
2019-03-02 17:36:00	2.33	84.38
2019-03-02 17:38:00	2.44	80.87
2019-03-02 17:40:00	2.5	77.35
2019-03-02 17:42:00	2.55	72.08
2019-03-02 17:44:00	2.61	68.56
2019-03-02 17:46:00	2.66	65.04
2019-03-02 17:48:00	2.66	59.77
2019-03-02 17:50:00	2.66	58.01
2019-03-02 17:52:00	2.66	54.5
2019-03-02 17:54:00	2.66	50.98
2019-03-02 17:56:00	2.66	47.46
2019-03-02 17:58:00	2.72	45.71
2019-03-02 18:00:00	2.72	42.19
2019-03-02 18:02:00	2.72	38.67
2019-03-02 18:04:00	2.72	36.92
2019-03-02 18:06:00	2.77	33.4
2019-03-02 18:08:00	2.77	29.88
2019-03-02 18:10:00	2.83	28.13
2019-03-02 18:12:00	2.83	22.85
2019-03-02 18:14:00	2.77	19.34
2019-03-02 18:16:00	2.72	17.58
2019-03-02 18:18:00	2.66	15.82
2019-03-02 18:20:00	2.55	14.06
2019-03-02 18:22:00	2.5	12.31
2019-03-02 18:24:00	2.44	10.55
2019-03-02 18:26:00	2.44	10.55
2019-03-02 18:28:00	2.38	8.79
2019-03-02 18:30:00	2.33	7.03
2019-03-02 18:32:00	2.27	7.03
2019-03-02 18:34:00	2.16	5.27
2019-03-02 18:36:00	2.11	5.27
2019-03-02 18:38:00	2	3.52
2019-03-02 18:40:00	1.94	3.52
2019-03-02 18:42:00	1.88	3.52
2019-03-02 18:44:00	1.83	1.76
2019-03-02 18:46:00	1.77	1.76
2019-03-02 18:48:00	1.66	1.76
2019-03-02 18:50:00	1.61	1.76
2019-03-02 18:52:00	1.5	1.76
2019-03-02 18:54:00	1.44	0
2019-03-02 18:56:00	1.38	0
2019-03-02 18:58:00	1.38	0
2019-03-02 19:00:00	1.33	0
2019-03-02 19:02:00	1.33	0
2019-03-02 19:04:00	1.33	0
2019-03-02 19:06:00	1.27	0
2019-03-02 19:08:00	1.27	0
2019-03-02 19:10:00	1.22	0
2019-03-02 19:12:00	1.16	0
2019-03-02 19:14:00	1.11	0
2019-03-02 19:16:00	1.05	0
2019-03-02 19:18:00	1.05	0
2019-03-02 19:20:00	1	0
2019-03-02 19:22:00	0.94	0
2019-03-02 19:24:00	0.94	0
2019-03-02 19:26:00	0.94	0
2019-03-02 19:28:00	1	0
2019-03-02 19:30:00	1	0
2019-03-02 19:32:00	1.11	0
2019-03-02 19:34:00	1.05	0
2019-03-02 19:36:00	1.05	0
2019-03-02 19:38:00	1	0
2019-03-02 19:40:00	0.94	0
2019-03-02 19:42:00	1	0
2019-03-02 19:44:00	1	0
2019-03-02 19:46:00	1	0
2019-03-02 19:48:00	1	0
2019-03-02 19:50:00	1	0
2019-03-02 19:52:00	0.94	0
2019-03-02 19:54:00	0.94	0
2019-03-02 19:56:00	0.94	0
2019-03-02 19:58:00	0.88	0
2019-03-02 20:00:00	0.88	0
2019-03-02 20:02:00	0.88	0
2019-03-02 20:04:00	0.88	0
2019-03-02 20:06:00	0.88	0
2019-03-02 20:08:00	0.83	0
2019-03-02 20:10:00	0.77	0
2019-03-02 20:12:00	0.77	0
2019-03-02 20:14:00	0.77	0
2019-03-02 20:16:00	0.72	0
2019-03-02 20:18:00	0.77	0
2019-03-02 20:20:00	0.77	0
2019-03-02 20:22:00	0.77	0
2019-03-02 20:24:00	0.83	0
2019-03-02 20:26:00	0.77	0
2019-03-02 20:28:00	0.72	0
2019-03-02 20:30:00	0.61	0
2019-03-02 20:32:00	0.55	0
2019-03-02 20:34:00	0.5	0
2019-03-02 20:36:00	0.5	0
2019-03-02 20:38:00	0.5	0
2019-03-02 20:40:00	0.5	0
2019-03-02 20:42:00	0.44	0
2019-03-02 20:44:00	0.44	0
2019-03-02 20:46:00	0.5	0
2019-03-02 20:48:00	0.55	0
2019-03-02 20:50:00	0.61	0
2019-03-02 20:52:00	0.66	0
2019-03-02 20:54:00	0.66	0
2019-03-02 20:56:00	0.61	0
2019-03-02 20:58:00	0.55	0
2019-03-02 21:00:00	0.5	0
2019-03-02 21:02:00	0.38	0
2019-03-02 21:04:00	0.33	0
2019-03-02 21:06:00	0.27	0
2019-03-02 21:08:00	0.27	0
2019-03-02 21:10:00	0.33	0
2019-03-02 21:12:00	0.38	0
2019-03-02 21:14:00	0.38	0
2019-03-02 21:16:00	0.44	0
2019-03-02 21:18:00	0.44	0
2019-03-02 21:20:00	0.38	0
2019-03-02 21:22:00	0.38	0
2019-03-02 21:24:00	0.33	0
2019-03-02 21:26:00	0.27	0
2019-03-02 21:28:00	0.22	0
2019-03-02 21:30:00	0.16	0
2019-03-02 21:32:00	0.16	0
2019-03-02 21:34:00	0.16	0
2019-03-02 21:36:00	0.16	0
2019-03-02 21:38:00	0.11	0
2019-03-02 21:40:00	0.05	0
2019-03-02 21:42:00	0.05	0
2019-03-02 21:44:00	0.05	0
2019-03-02 21:46:00	0.05	0
2019-03-02 21:48:00	0.05	0
2019-03-02 21:50:00	0.16	0
2019-03-02 21:52:00	0.22	0
2019-03-02 21:54:00	0.27	0
2019-03-02 21:56:00	0.22	0
2019-03-02 21:58:00	0.16	0
2019-03-02 22:00:00	0.11	0
2019-03-02 22:02:00	0.11	0
2019-03-02 22:04:00	0.16	0
2019-03-02 22:06:00	0.16	0
2019-03-02 22:08:00	0.27	0
2019-03-02 22:10:00	0.27	0
2019-03-02 22:12:00	-0.05	0
2019-03-02 22:14:00	-0.5	0
2019-03-02 22:16:00	-0.83	0
2019-03-02 22:18:00	-1.16	0
2019-03-02 22:20:00	-1.5	0
2019-03-02 22:22:00	-1.72	0
2019-03-02 22:24:00	-1.88	0
2019-03-02 22:26:00	-2	0
2019-03-02 22:28:00	-2	0
2019-03-02 22:30:00	-1.94	0
2019-03-02 22:32:00	-1.77	0
2019-03-02 22:34:00	-1.55	0
2019-03-02 22:36:00	-1.44	0
2019-03-02 22:38:00	-1.44	0
2019-03-02 22:40:00	-1.44	0
2019-03-02 22:42:00	-1.44	0
2019-03-02 22:44:00	-1.44	0
2019-03-02 22:46:00	-1.44	0
2019-03-02 22:48:00	-1.38	0
2019-03-02 22:50:00	-1.33	0
2019-03-02 22:52:00	-1.27	0
2019-03-02 22:54:00	-1.27	0
2019-03-02 22:56:00	-1.27	0
2019-03-02 22:58:00	-1.33	0
2019-03-02 23:00:00	-1.33	0
2019-03-02 23:02:00	-1.38	0
2019-03-02 23:04:00	-1.5	0
2019-03-02 23:06:00	-1.72	0
2019-03-02 23:08:00	-1.94	0
2019-03-02 23:10:00	-2.27	0
2019-03-02 23:12:00	-2.44	0
2019-03-02 23:14:00	-2.61	0
2019-03-02 23:16:00	-2.66	0
2019-03-02 23:18:00	-2.77	0
2019-03-02 23:20:00	-2.77	0
2019-03-02 23:22:00	-2.77	0
2019-03-02 23:24:00	-2.77	0
2019-03-02 23:26:00	-2.77	0
2019-03-02 23:28:00	-2.77	0
2019-03-02 23:30:00	-2.72	0
2019-03-02 23:32:00	-2.66	0
2019-03-02 23:34:00	-2.61	0
2019-03-02 23:36:00	-2.44	0
2019-03-02 23:38:00	-2.33	0
2019-03-02 23:40:00	-2.16	0
2019-03-02 23:42:00	-2.05	0
2019-03-02 23:44:00	-2	0
2019-03-02 23:46:00	-1.94	0
2019-03-02 23:48:00	-1.94	0
2019-03-02 23:50:00	-1.94	0
2019-03-02 23:52:00	-1.94	0
2019-03-02 23:54:00	-1.94	0
2019-03-02 23:56:00	-1.94	0
2019-03-02 23:58:00	-2	0
2019-03-03	-2	0
2019-03-03 00:02:00	-2.11	0
2019-03-03 00:04:00	-2.16	0
2019-03-03 00:06:00	-2.27	0
2019-03-03 00:08:00	-2.38	0
2019-03-03 00:10:00	-2.55	0
2019-03-03 00:12:00	-2.61	0
2019-03-03 00:14:00	-2.72	0
2019-03-03 00:16:00	-2.77	0
2019-03-03 00:18:00	-2.88	0
2019-03-03 00:20:00	-2.94	0
2019-03-03 00:22:00	-3	0
2019-03-03 00:24:00	-3.05	0
2019-03-03 00:26:00	-3.05	0
2019-03-03 00:28:00	-3.11	0
2019-03-03 00:30:00	-3.11	0
2019-03-03 00:32:00	-3.16	0
2019-03-03 00:34:00	-3.16	0
2019-03-03 00:36:00	-3.16	0
2019-03-03 00:38:00	-3.16	0
2019-03-03 00:40:00	-3.16	0
2019-03-03 00:42:00	-3.16	0
2019-03-03 00:44:00	-3.16	0
2019-03-03 00:46:00	-3.16	0
2019-03-03 00:48:00	-3.11	0
2019-03-03 00:50:00	-3.05	0
2019-03-03 00:52:00	-3.05	0
2019-03-03 00:54:00	-3.05	0
2019-03-03 00:56:00	-3.05	0
2019-03-03 00:58:00	-3.05	0
2019-03-03 01:00:00	-3.05	0
2019-03-03 01:02:00	-3	0
2019-03-03 01:04:00	-2.94	0
2019-03-03 01:06:00	-2.94	0
2019-03-03 01:08:00	-2.88	0
2019-03-03 01:10:00	-2.88	0
2019-03-03 01:12:00	-2.88	0
2019-03-03 01:14:00	-2.83	0
2019-03-03 01:16:00	-2.83	0
2019-03-03 01:18:00	-2.83	0
2019-03-03 01:20:00	-2.72	0
2019-03-03 01:22:00	-2.61	0
2019-03-03 01:24:00	-2.5	0
2019-03-03 01:26:00	-2.44	0
2019-03-03 01:28:00	-2.38	0
2019-03-03 01:30:00	-2.33	0
2019-03-03 01:32:00	-2.33	0
2019-03-03 01:34:00	-2.27	0
2019-03-03 01:36:00	-2.33	0
2019-03-03 01:38:00	-2.33	0
2019-03-03 01:40:00	-2.33	0
2019-03-03 01:42:00	-2.38	0
2019-03-03 01:44:00	-2.38	0
2019-03-03 01:46:00	-2.38	0
2019-03-03 01:48:00	-2.38	0
2019-03-03 01:50:00	-2.38	0
2019-03-03 01:52:00	-2.33	0
2019-03-03 01:54:00	-2.33	0
2019-03-03 01:56:00	-2.33	0
2019-03-03 01:58:00	-2.33	0
2019-03-03 02:00:00	-2.33	0
2019-03-03 02:02:00	-2.38	0
2019-03-03 02:04:00	-2.44	0
2019-03-03 02:06:00	-2.61	0
2019-03-03 02:08:00	-2.77	0
2019-03-03 02:10:00	-2.88	0
2019-03-03 02:12:00	-3	0
2019-03-03 02:14:00	-3.11	0
2019-03-03 02:16:00	-3.16	0
2019-03-03 02:18:00	-3.16	0
2019-03-03 02:20:00	-3.16	0
2019-03-03 02:22:00	-3.11	0
2019-03-03 02:24:00	-3.05	0
2019-03-03 02:26:00	-3.16	0
2019-03-03 02:28:00	-3.22	0
2019-03-03 02:30:00	-3.44	0
2019-03-03 02:32:00	-3.61	0
2019-03-03 02:34:00	-3.77	0
2019-03-03 02:36:00	-3.94	0
2019-03-03 02:38:00	-4.05	0
2019-03-03 02:40:00	-4.16	0
2019-03-03 02:42:00	-4.22	0
2019-03-03 02:44:00	-4.22	0
2019-03-03 02:46:00	-4.27	0
2019-03-03 02:48:00	-4.33	0
2019-03-03 02:50:00	-4.33	0
2019-03-03 02:52:00	-4.33	0
2019-03-03 02:54:00	-4.33	0
2019-03-03 02:56:00	-4.38	0
2019-03-03 02:58:00	-4.44	0
2019-03-03 03:00:00	-4.5	0
2019-03-03 03:02:00	-4.5	0
2019-03-03 03:04:00	-4.55	0
2019-03-03 03:06:00	-4.61	0
2019-03-03 03:08:00	-4.61	0
2019-03-03 03:10:00	-4.61	0
2019-03-03 03:12:00	-4.66	0
2019-03-03 03:14:00	-4.72	0
2019-03-03 03:16:00	-4.83	0
2019-03-03 03:18:00	-4.88	0
2019-03-03 03:20:00	-5	0
2019-03-03 03:22:00	-5.05	0
2019-03-03 03:24:00	-5.11	0
2019-03-03 03:26:00	-5.16	0
2019-03-03 03:28:00	-5.22	0
2019-03-03 03:30:00	-5.22	0
2019-03-03 03:32:00	-5.16	0
2019-03-03 03:34:00	-5.11	0
2019-03-03 03:36:00	-5.05	0
2019-03-03 03:38:00	-4.94	0
2019-03-03 03:40:00	-4.88	0
2019-03-03 03:42:00	-4.77	0
2019-03-03 03:44:00	-4.72	0
2019-03-03 03:46:00	-4.66	0
2019-03-03 03:48:00	-4.61	0
2019-03-03 03:50:00	-4.55	0
2019-03-03 03:52:00	-4.61	0
2019-03-03 03:54:00	-4.55	0
2019-03-03 03:56:00	-4.66	0
2019-03-03 03:58:00	-4.72	0
2019-03-03 04:00:00	-4.72	0
2019-03-03 04:02:00	-4.77	0
2019-03-03 04:04:00	-4.77	0
2019-03-03 04:06:00	-4.83	0
2019-03-03 04:08:00	-4.77	0
2019-03-03 04:10:00	-4.77	0
2019-03-03 04:12:00	-4.77	0
2019-03-03 04:14:00	-4.77	0
2019-03-03 04:16:00	-4.72	0
2019-03-03 04:18:00	-4.66	0
2019-03-03 04:20:00	-4.66	0
2019-03-03 04:22:00	-4.66	0
2019-03-03 04:24:00	-4.66	0
2019-03-03 04:26:00	-4.66	0
2019-03-03 04:28:00	-4.66	0
2019-03-03 04:30:00	-4.66	0
2019-03-03 04:32:00	-4.61	0
2019-03-03 04:34:00	-4.61	0
2019-03-03 04:36:00	-4.55	0
2019-03-03 04:38:00	-4.55	0
2019-03-03 04:40:00	-4.55	0
2019-03-03 04:42:00	-4.61	0
2019-03-03 04:44:00	-4.61	0
2019-03-03 04:46:00	-4.55	0
2019-03-03 04:48:00	-4.55	0
2019-03-03 04:50:00	-4.44	0
2019-03-03 04:52:00	-4.38	0
2019-03-03 04:54:00	-4.38	0
2019-03-03 04:56:00	-4.38	0
2019-03-03 04:58:00	-4.33	0
2019-03-03 05:00:00	-4.27	0
2019-03-03 05:02:00	-4.27	0
2019-03-03 05:04:00	-4.22	0
2019-03-03 05:06:00	-4.22	0
2019-03-03 05:08:00	-4.16	0
2019-03-03 05:10:00	-4.11	0
2019-03-03 05:12:00	-4.05	0
2019-03-03 05:14:00	-4.05	0
2019-03-03 05:16:00	-4.11	0
2019-03-03 05:18:00	-4.16	0
2019-03-03 05:20:00	-4.27	0
2019-03-03 05:22:00	-4.33	0
2019-03-03 05:24:00	-4.44	0
2019-03-03 05:26:00	-4.55	0
2019-03-03 05:28:00	-4.61	0
2019-03-03 05:30:00	-4.72	0
2019-03-03 05:32:00	-4.83	0
2019-03-03 05:34:00	-5	0
2019-03-03 05:36:00	-5.11	0
2019-03-03 05:38:00	-5.27	0
2019-03-03 05:40:00	-5.33	0
2019-03-03 05:42:00	-5.44	0
2019-03-03 05:44:00	-5.5	0
2019-03-03 05:46:00	-5.55	0
2019-03-03 05:48:00	-5.55	0
2019-03-03 05:50:00	-5.55	0
2019-03-03 05:52:00	-5.5	0
2019-03-03 05:54:00	-5.44	0
2019-03-03 05:56:00	-5.44	0
2019-03-03 05:58:00	-5.33	0
2019-03-03 06:00:00	-5.33	0
2019-03-03 06:02:00	-5.27	0
2019-03-03 06:04:00	-5.27	0
2019-03-03 06:06:00	-5.22	0
2019-03-03 06:08:00	-5.16	0
2019-03-03 06:10:00	-5.05	0
2019-03-03 06:12:00	-5	0
2019-03-03 06:14:00	-4.88	0
2019-03-03 06:16:00	-4.83	0
2019-03-03 06:18:00	-4.83	0
2019-03-03 06:20:00	-4.88	0
2019-03-03 06:22:00	-4.88	0
2019-03-03 06:24:00	-4.94	0
2019-03-03 06:26:00	-4.88	0
2019-03-03 06:28:00	-4.88	0
2019-03-03 06:30:00	-4.88	0
2019-03-03 06:32:00	-4.88	0
2019-03-03 06:34:00	-4.88	0
2019-03-03 06:36:00	-4.88	0
2019-03-03 06:38:00	-4.88	0
2019-03-03 06:40:00	-5	0
2019-03-03 06:42:00	-5	0
2019-03-03 06:44:00	-5.05	0
2019-03-03 06:46:00	-5.16	0
2019-03-03 06:48:00	-5.16	0
2019-03-03 06:50:00	-5.22	0
2019-03-03 06:52:00	-5.27	0
2019-03-03 06:54:00	-5.27	0
2019-03-03 06:56:00	-5.33	0
2019-03-03 06:58:00	-5.38	0
2019-03-03 07:00:00	-5.44	0
2019-03-03 07:02:00	-5.5	0
2019-03-03 07:04:00	-5.61	0
2019-03-03 07:06:00	-5.72	0
2019-03-03 07:08:00	-5.77	0
2019-03-03 07:10:00	-5.77	0
2019-03-03 07:12:00	-5.83	0
2019-03-03 07:14:00	-5.88	0
2019-03-03 07:16:00	-5.94	0
2019-03-03 07:18:00	-6.05	0
2019-03-03 07:20:00	-6.11	0
2019-03-03 07:22:00	-6.16	0
2019-03-03 07:24:00	-6.22	0
2019-03-03 07:26:00	-6.33	0
2019-03-03 07:28:00	-6.38	1.76
2019-03-03 07:30:00	-6.5	1.76
2019-03-03 07:32:00	-6.55	1.76
2019-03-03 07:34:00	-6.61	1.76
2019-03-03 07:36:00	-6.61	3.52
2019-03-03 07:38:00	-6.55	3.52
2019-03-03 07:40:00	-6.55	3.52
2019-03-03 07:42:00	-6.55	3.52
2019-03-03 07:44:00	-6.5	3.52
2019-03-03 07:46:00	-6.44	5.27
2019-03-03 07:48:00	-6.38	5.27
2019-03-03 07:50:00	-6.33	7.03
2019-03-03 07:52:00	-6.33	8.79
2019-03-03 07:54:00	-6.27	10.55
2019-03-03 07:56:00	-6.27	12.31
2019-03-03 07:58:00	-6.27	12.31
2019-03-03 08:00:00	-6.27	14.06
2019-03-03 08:02:00	-6.27	15.82
2019-03-03 08:04:00	-6.27	17.58
2019-03-03 08:06:00	-6.33	17.58
2019-03-03 08:08:00	-6.33	21.1
2019-03-03 08:10:00	-6.33	21.1
2019-03-03 08:12:00	-6.27	22.85
2019-03-03 08:14:00	-6.33	26.37
2019-03-03 08:16:00	-6.33	28.13
2019-03-03 08:18:00	-6.33	29.88
2019-03-03 08:20:00	-6.38	33.4
2019-03-03 08:22:00	-6.5	35.16
2019-03-03 08:24:00	-6.55	36.92
2019-03-03 08:26:00	-6.66	40.43
2019-03-03 08:28:00	-6.66	43.95
2019-03-03 08:30:00	-6.66	45.71
2019-03-03 08:32:00	-6.66	49.22
2019-03-03 08:34:00	-6.66	50.98
2019-03-03 08:36:00	-6.66	52.74
2019-03-03 08:38:00	-6.66	56.25
2019-03-03 08:40:00	-6.66	58.01
2019-03-03 08:42:00	-6.66	59.77
2019-03-03 08:44:00	-6.72	61.53
2019-03-03 08:46:00	-6.72	65.04
2019-03-03 08:48:00	-6.77	68.56
2019-03-03 08:50:00	-6.83	73.83
2019-03-03 08:52:00	-6.83	73.83
2019-03-03 08:54:00	-6.94	77.35
2019-03-03 08:56:00	-6.94	82.62
2019-03-03 08:58:00	-6.94	86.14
2019-03-03 09:00:00	-6.94	89.65
2019-03-03 09:02:00	-6.94	98.44
2019-03-03 09:04:00	-6.88	107.2
2019-03-03 09:06:00	-6.88	114.3
2019-03-03 09:08:00	-6.77	117.8
2019-03-03 09:10:00	-6.72	100.2
2019-03-03 09:12:00	-6.72	124.8
2019-03-03 09:14:00	-6.66	128.3
2019-03-03 09:16:00	-6.72	138.9
2019-03-03 09:18:00	-6.77	144.2
2019-03-03 09:20:00	-6.83	109
2019-03-03 09:22:00	-6.83	102
2019-03-03 09:24:00	-6.88	103.7
2019-03-03 09:26:00	-6.88	119.5
2019-03-03 09:28:00	-6.88	128.3
2019-03-03 09:30:00	-6.83	131.9
2019-03-03 09:32:00	-6.83	133.6
2019-03-03 09:34:00	-6.77	140.6
2019-03-03 09:36:00	-6.94	147.7
2019-03-03 09:38:00	-7	152.9
2019-03-03 09:40:00	-7.05	154.7
2019-03-03 09:42:00	-7.11	152.9
2019-03-03 09:44:00	-7.11	179.3
2019-03-03 09:46:00	-7.05	181.1
2019-03-03 09:48:00	-7.05	182.8
2019-03-03 09:50:00	-7.05	174
2019-03-03 09:52:00	-7.05	165.3
2019-03-03 09:54:00	-7	172.3
2019-03-03 09:56:00	-7	172.3
2019-03-03 09:58:00	-6.94	186.3
2019-03-03 10:00:00	-6.94	216.2
2019-03-03 10:02:00	-6.83	233.8
2019-03-03 10:04:00	-6.77	235.6
2019-03-03 10:06:00	-6.72	246.1
2019-03-03 10:08:00	-6.66	235.6
2019-03-03 10:10:00	-6.61	239.1
2019-03-03 10:12:00	-6.55	253.1
2019-03-03 10:14:00	-6.5	261.9
2019-03-03 10:16:00	-6.5	279.5
2019-03-03 10:18:00	-6.44	297.1
2019-03-03 10:20:00	-6.44	298.9
2019-03-03 10:22:00	-6.38	288.3
2019-03-03 10:24:00	-6.38	304.1
2019-03-03 10:26:00	-6.27	307.6
2019-03-03 10:28:00	-6.22	284.8
2019-03-03 10:30:00	-6.16	293.6
2019-03-03 10:32:00	-6.11	291.8
2019-03-03 10:34:00	-6.05	290.1
2019-03-03 10:36:00	-6.05	304.1
2019-03-03 10:38:00	-6.05	309.4
2019-03-03 10:40:00	-6.16	316.4
2019-03-03 10:42:00	-6.27	321.7
2019-03-03 10:44:00	-6.38	325.2
2019-03-03 10:46:00	-6.44	318.2
2019-03-03 10:48:00	-6.44	314.7
2019-03-03 10:50:00	-6.44	307.6
2019-03-03 10:52:00	-6.5	321.7
2019-03-03 10:54:00	-6.44	339.3
2019-03-03 10:56:00	-6.44	348.1
2019-03-03 10:58:00	-6.33	358.6
2019-03-03 11:00:00	-6.27	363.9
2019-03-03 11:02:00	-6.27	365.7
2019-03-03 11:04:00	-6.22	365.7
2019-03-03 11:06:00	-6.05	353.4
2019-03-03 11:08:00	-6	353.4
2019-03-03 11:10:00	-5.83	332.3
2019-03-03 11:12:00	-5.77	349.8
2019-03-03 11:14:00	-5.72	376.2
2019-03-03 11:16:00	-5.61	383.2
2019-03-03 11:18:00	-5.55	390.3
2019-03-03 11:20:00	-5.44	386.8
2019-03-03 11:22:00	-5.33	402.6
2019-03-03 11:24:00	-5.22	414.9
2019-03-03 11:26:00	-5	409.6
2019-03-03 11:28:00	-4.83	363.9
2019-03-03 11:30:00	-4.66	365.7
2019-03-03 11:32:00	-4.55	420.2
2019-03-03 11:34:00	-4.55	451.8
2019-03-03 11:36:00	-4.66	460.6
2019-03-03 11:38:00	-4.72	457.1
2019-03-03 11:40:00	-4.72	420.2
2019-03-03 11:42:00	-4.77	420.2
2019-03-03 11:44:00	-4.83	314.7
2019-03-03 11:46:00	-4.88	450
2019-03-03 11:48:00	-4.88	448.3
2019-03-03 11:50:00	-4.94	460.6
2019-03-03 11:52:00	-4.88	481.7
2019-03-03 11:54:00	-4.77	488.7
2019-03-03 11:56:00	-4.72	488.7
2019-03-03 11:58:00	-4.66	492.2
2019-03-03 12:00:00	-4.55	481.7
2019-03-03 12:02:00	-4.5	392
2019-03-03 12:04:00	-4.5	341
2019-03-03 12:06:00	-4.44	293.6
2019-03-03 12:08:00	-4.33	302.4
2019-03-03 12:10:00	-4.16	302.4
2019-03-03 12:12:00	-4	334
2019-03-03 12:14:00	-3.77	478.2
2019-03-03 12:16:00	-3.72	508
2019-03-03 12:18:00	-3.66	497.5
2019-03-03 12:20:00	-3.66	472.9
2019-03-03 12:22:00	-3.55	430.7
2019-03-03 12:24:00	-3.5	425.4
2019-03-03 12:26:00	-3.38	411.4
2019-03-03 12:28:00	-3.22	443
2019-03-03 12:30:00	-3.05	416.6
2019-03-03 12:32:00	-2.88	383.2
2019-03-03 12:34:00	-2.83	337.5
2019-03-03 12:36:00	-2.83	337.5
2019-03-03 12:38:00	-2.77	367.4
2019-03-03 12:40:00	-2.77	346.3
2019-03-03 12:42:00	-2.77	342.8
2019-03-03 12:44:00	-2.77	342.8
2019-03-03 12:46:00	-2.83	367.4
2019-03-03 12:48:00	-2.88	409.6
2019-03-03 12:50:00	-2.94	434.2
2019-03-03 12:52:00	-3	430.7
2019-03-03 12:54:00	-3	432.5
2019-03-03 12:56:00	-3.11	388.5
2019-03-03 12:58:00	-3.22	369.2
2019-03-03 13:00:00	-3.27	388.5
2019-03-03 13:02:00	-3.33	404.3
2019-03-03 13:04:00	-3.44	404.3
2019-03-03 13:06:00	-3.55	425.4
2019-03-03 13:08:00	-3.55	464.1
2019-03-03 13:10:00	-3.61	464.1
2019-03-03 13:12:00	-3.61	450
2019-03-03 13:14:00	-3.61	434.2
2019-03-03 13:16:00	-3.55	423.7
2019-03-03 13:18:00	-3.55	420.2
2019-03-03 13:20:00	-3.5	409.6
2019-03-03 13:22:00	-3.5	407.8
2019-03-03 13:24:00	-3.5	407.8
2019-03-03 13:26:00	-3.44	397.3
2019-03-03 13:28:00	-3.5	386.8
2019-03-03 13:30:00	-3.44	457.1
2019-03-03 13:32:00	-3.33	451.8
2019-03-03 13:34:00	-3.27	464.1
2019-03-03 13:36:00	-3.22	487
2019-03-03 13:38:00	-3.16	443
2019-03-03 13:40:00	-3.16	372.7
2019-03-03 13:42:00	-3.11	330.5
2019-03-03 13:44:00	-3.05	330.5
2019-03-03 13:46:00	-3.05	334
2019-03-03 13:48:00	-3	355.1
2019-03-03 13:50:00	-3	360.4
2019-03-03 13:52:00	-2.94	344.6
2019-03-03 13:54:00	-2.88	341
2019-03-03 13:56:00	-2.88	344.6
2019-03-03 13:58:00	-2.83	337.5
2019-03-03 14:00:00	-2.72	325.2
2019-03-03 14:02:00	-2.61	355.1
2019-03-03 14:04:00	-2.55	339.3
2019-03-03 14:06:00	-2.55	327
2019-03-03 14:08:00	-2.55	332.3
2019-03-03 14:10:00	-2.66	328.7
2019-03-03 14:12:00	-2.72	286.5
2019-03-03 14:14:00	-2.77	276
2019-03-03 14:16:00	-2.77	270.7
2019-03-03 14:18:00	-2.77	274.2
2019-03-03 14:20:00	-2.72	283
2019-03-03 14:22:00	-2.72	323.5
2019-03-03 14:24:00	-2.66	330.5
2019-03-03 14:26:00	-2.66	297.1
2019-03-03 14:28:00	-2.66	334
2019-03-03 14:30:00	-2.66	363.9
2019-03-03 14:32:00	-2.66	353.4
2019-03-03 14:34:00	-2.61	400.8
2019-03-03 14:36:00	-2.5	358.6
2019-03-03 14:38:00	-2.33	339.3
2019-03-03 14:40:00	-2.27	351.6
2019-03-03 14:42:00	-2.16	363.9
2019-03-03 14:44:00	-2.16	332.3
2019-03-03 14:46:00	-2.05	312.9
2019-03-03 14:48:00	-2.05	279.5
2019-03-03 14:50:00	-2	312.9
2019-03-03 14:52:00	-2	263.7
2019-03-03 14:54:00	-2	269
2019-03-03 14:56:00	-2	239.1
2019-03-03 14:58:00	-2	330.5
2019-03-03 15:00:00	-2	256.7
2019-03-03 15:02:00	-1.94	379.7
2019-03-03 15:04:00	-1.94	386.8
2019-03-03 15:06:00	-1.94	397.3
2019-03-03 15:08:00	-1.94	365.7
2019-03-03 15:10:00	-1.94	386.8
2019-03-03 15:12:00	-1.88	346.3
2019-03-03 15:14:00	-1.83	344.6
2019-03-03 15:16:00	-1.77	311.2
2019-03-03 15:18:00	-1.66	392
2019-03-03 15:20:00	-1.61	444.8
2019-03-03 15:22:00	-1.5	423.7
2019-03-03 15:24:00	-1.38	367.4
2019-03-03 15:26:00	-1.27	335.8
2019-03-03 15:28:00	-1.27	279.5
2019-03-03 15:30:00	-1.33	272.5
2019-03-03 15:32:00	-1.38	260.2
2019-03-03 15:34:00	-1.55	242.6
2019-03-03 15:36:00	-1.61	235.6
2019-03-03 15:38:00	-1.72	225
2019-03-03 15:40:00	-1.72	221.5
2019-03-03 15:42:00	-1.77	214.5
2019-03-03 15:44:00	-1.83	211
2019-03-03 15:46:00	-1.94	214.5
2019-03-03 15:48:00	-2	212.7
2019-03-03 15:50:00	-2	218
2019-03-03 15:52:00	-2.05	230.3
2019-03-03 15:54:00	-2.16	242.6
2019-03-03 15:56:00	-2.22	247.9
2019-03-03 15:58:00	-2.22	235.6
2019-03-03 16:00:00	-2.27	240.8
2019-03-03 16:02:00	-2.27	218
2019-03-03 16:04:00	-2.22	211
2019-03-03 16:06:00	-2.16	211
2019-03-03 16:08:00	-2.16	198.7
2019-03-03 16:10:00	-2.11	182.8
2019-03-03 16:12:00	-2.11	158.2
2019-03-03 16:14:00	-2.22	156.5
2019-03-03 16:16:00	-2.33	152.9
2019-03-03 16:18:00	-2.44	158.2
2019-03-03 16:20:00	-2.5	174
2019-03-03 16:22:00	-2.5	182.8
2019-03-03 16:24:00	-2.55	174
2019-03-03 16:26:00	-2.55	177.6
2019-03-03 16:28:00	-2.55	156.5
2019-03-03 16:30:00	-2.5	163.5
2019-03-03 16:32:00	-2.44	152.9
2019-03-03 16:34:00	-2.44	144.2
2019-03-03 16:36:00	-2.38	130.1
2019-03-03 16:38:00	-2.33	119.5
2019-03-03 16:40:00	-2.33	123.1
2019-03-03 16:42:00	-2.27	124.8
2019-03-03 16:44:00	-2.27	121.3
2019-03-03 16:46:00	-2.22	131.9
2019-03-03 16:48:00	-2.16	124.8
2019-03-03 16:50:00	-2.16	123.1
2019-03-03 16:52:00	-2.11	128.3
2019-03-03 16:54:00	-2.05	142.4
2019-03-03 16:56:00	-2.05	137.1
2019-03-03 16:58:00	-2	138.9
2019-03-03 17:00:00	-1.94	161.7
2019-03-03 17:02:00	-1.88	138.9
2019-03-03 17:04:00	-1.83	123.1
2019-03-03 17:06:00	-1.77	152.9
2019-03-03 17:08:00	-1.72	161.7
2019-03-03 17:10:00	-1.77	144.2
2019-03-03 17:12:00	-1.77	121.3
2019-03-03 17:14:00	-1.83	86.14
2019-03-03 17:16:00	-1.94	84.38
2019-03-03 17:18:00	-1.94	80.87
2019-03-03 17:20:00	-2	70.32
2019-03-03 17:22:00	-2	73.83
2019-03-03 17:24:00	-2.05	87.9
2019-03-03 17:26:00	-2.05	70.32
2019-03-03 17:28:00	-2.05	52.74
2019-03-03 17:30:00	-2.05	49.22
2019-03-03 17:32:00	-2.11	45.71
2019-03-03 17:34:00	-2.11	43.95
2019-03-03 17:36:00	-2.16	49.22
2019-03-03 17:38:00	-2.16	42.19
2019-03-03 17:40:00	-2.22	40.43
2019-03-03 17:42:00	-2.27	42.19
2019-03-03 17:44:00	-2.27	49.22
2019-03-03 17:46:00	-2.33	36.92
2019-03-03 17:48:00	-2.33	31.64
2019-03-03 17:50:00	-2.33	28.13
2019-03-03 17:52:00	-2.33	26.37
2019-03-03 17:54:00	-2.38	24.61
2019-03-03 17:56:00	-2.44	24.61
2019-03-03 17:58:00	-2.44	24.61
2019-03-03 18:00:00	-2.5	21.1
2019-03-03 18:02:00	-2.5	19.34
2019-03-03 18:04:00	-2.55	19.34
2019-03-03 18:06:00	-2.55	19.34
2019-03-03 18:08:00	-2.61	19.34
2019-03-03 18:10:00	-2.66	17.58
2019-03-03 18:12:00	-2.66	14.06
2019-03-03 18:14:00	-2.77	14.06
2019-03-03 18:16:00	-2.88	12.31
2019-03-03 18:18:00	-2.94	12.31
2019-03-03 18:20:00	-3	10.55
2019-03-03 18:22:00	-3	10.55
2019-03-03 18:24:00	-3	8.79
2019-03-03 18:26:00	-3	8.79
2019-03-03 18:28:00	-2.94	8.79
2019-03-03 18:30:00	-2.94	7.03
2019-03-03 18:32:00	-2.83	7.03
2019-03-03 18:34:00	-2.66	7.03
[truncated: 20,085 more rows]

## Sheet: Figure 2b
	Temerature (centigrate)
	Colony water	Surface water	Ice	Ambient
2019-04-08 12:08:00	0.1132	0.2877	-0.06591	1.455
2019-04-08 12:13:00	0.1132	0.3577	-0.03591	0.335
2019-04-08 12:18:00	0.1132	0.3477	-0.03591	0.765
2019-04-08 12:23:00	0.1132	0.4177	-0.02591	1.605
2019-04-08 12:28:00	0.1132	0.3877	-0.02591	0.985
2019-04-08 12:33:00	0.1132	0.4277	-0.005909	1.665
2019-04-08 12:38:00	0.1132	0.4077	0.004091	1.875
2019-04-08 12:43:00	0.1032	0.3877	0.004091	2.145
2019-04-08 12:48:00	0.1032	0.4477	0.004091	1.345
2019-04-08 12:53:00	0.1032	0.4177	0.004091	1.965
2019-04-08 12:58:00	0.1032	0.3877	0.004091	1.105
2019-04-08 13:03:00	0.1032	0.4077	0.004091	1.155
2019-04-08 13:08:00	0.09318	0.4177	0.004091	1.845
2019-04-08 13:13:00	0.1032	0.4077	0.004091	1.865
2019-04-08 13:18:00	0.09318	0.4077	0.004091	2.235
2019-04-08 13:23:00	0.1032	0.4377	0.01409	2.625
2019-04-08 13:28:00	0.1132	0.4277	0.02409	3.115
2019-04-08 13:33:00	0.1032	0.3177	0.02409	3.535
2019-04-08 13:38:00	0.1032	0.3877	0.03409	3.525
2019-04-08 13:43:00	0.09318	0.3877	0.01409	2.395
2019-04-08 13:48:00	0.1132	0.5177	0.05409	5.125
2019-04-08 13:53:00	0.1132	0.5277	0.07409	4.405
2019-04-08 13:58:00	0.1132	0.4977	0.07409	5.295
2019-04-08 14:03:00	0.1132	0.5777	0.07409	5.685
2019-04-08 14:08:00	0.1132	0.4977	0.06409	7.625
2019-04-08 14:13:00	0.1032	0.5477	0.06409	6.845
2019-04-08 14:18:00	0.1032	0.4377	0.06409	5.265
2019-04-08 14:23:00	0.1032	0.4277	0.05409	6.275
2019-04-08 14:28:00	0.1032	0.4277	0.06409	6.355
2019-04-08 14:33:00	0.1032	0.5077	0.05409	7.805
2019-04-08 14:38:00	0.1132	0.4577	0.05409	7.295
2019-04-08 14:43:00	0.1132	0.4977	0.05409	7.205
2019-04-08 14:48:00	0.1032	0.4977	0.05409	5.055
2019-04-08 14:53:00	0.1032	0.4677	0.05409	6.005
2019-04-08 14:58:00	0.1032	0.4677	0.03409	5.595
2019-04-08 15:03:00	0.1032	0.4077	0.03409	6.645
2019-04-08 15:08:00	0.1032	0.4177	0.03409	6.925
2019-04-08 15:13:00	0.1032	0.4677	0.03409	5.125
2019-04-08 15:18:00	0.1032	0.4177	0.03409	11.65
2019-04-08 15:23:00	0.1032	0.4577	0.02409	7.005
2019-04-08 15:28:00	0.1032	0.4877	0.02409	9.245
2019-04-08 15:33:00	0.1032	0.4377	0.01409	9.725
2019-04-08 15:38:00	0.09318	0.4377	0.004091	7.035
2019-04-08 15:43:00	0.09318	0.4177	0.004091	9.615
2019-04-08 15:48:00	0.1032	0.4077	0.004091	7.235
2019-04-08 15:53:00	0.1032	0.4077	-0.005909	10.59
2019-04-08 15:58:00	0.09318	0.4177	-0.02591	4.545
2019-04-08 16:03:00	0.06318	0.4277	-0.07591	2.985
2019-04-08 16:08:00	0.07318	0.3377	-0.03591	2.845
2019-04-08 16:13:00	0.07318	0.3177	-0.06591	1.765
2019-04-08 16:18:00	0.09318	0.3677	-0.02591	3.685
2019-04-08 16:23:00	0.1032	0.3877	-0.01591	6.545
2019-04-08 16:28:00	0.07318	0.3377	-0.05591	3.245
2019-04-08 16:33:00	0.1032	0.3877	-0.005909	4.835
2019-04-08 16:38:00	0.09318	0.3677	-0.02591	3.615
2019-04-08 16:43:00	0.09318	0.3977	-0.01591	3.965
2019-04-08 16:48:00	0.07318	0.2977	-0.03591	2.465
2019-04-08 16:53:00	0.07318	0.2977	-0.04591	2.205
2019-04-08 16:58:00	0.08318	0.2977	-0.02591	3.485
2019-04-08 17:03:00	0.07318	0.3077	-0.05591	3.175
2019-04-08 17:08:00	0.06318	0.2977	-0.06591	1.995
2019-04-08 17:13:00	0.07318	0.2977	-0.03591	4.565
2019-04-08 17:18:00	0.06318	0.3077	-0.06591	1.875
2019-04-08 17:23:00	0.06318	0.2977	-0.05591	2.055
2019-04-08 17:28:00	0.06318	0.2677	-0.03591	2.005
2019-04-08 17:33:00	0.07318	0.2377	-0.03591	1.985
2019-04-08 17:38:00	0.07318	0.2477	-0.03591	1.795
2019-04-08 17:43:00	0.07318	0.2277	-0.03591	2.035
2019-04-08 17:48:00	0.07318	0.2577	-0.03591	1.705
2019-04-08 17:53:00	0.07318	0.2777	-0.01591	2.475
2019-04-08 17:58:00	0.07318	0.2677	0.004091	3.755
2019-04-08 18:03:00	0.07318	0.2577	-0.01591	3.355
2019-04-08 18:08:00	0.07318	0.2277	-0.02591	3.005
2019-04-08 18:13:00	0.06318	0.1977	-0.03591	2.445
2019-04-08 18:18:00	0.06318	0.1977	-0.03591	0.945
2019-04-08 18:23:00	0.06318	0.2077	-0.03591	1.865
2019-04-08 18:28:00	0.06318	0.1877	-0.02591	1.875
2019-04-08 18:33:00	0.05318	0.1977	-0.03591	1.675
2019-04-08 18:38:00	0.05318	0.1777	-0.03591	1.725
2019-04-08 18:43:00	0.05318	0.1777	-0.03591	1.165
2019-04-08 18:48:00	0.05318	0.1877	-0.03591	0.885
2019-04-08 18:53:00	0.05318	0.1777	-0.03591	0.835
2019-04-08 18:58:00	0.05318	0.1777	-0.03591	0.845
2019-04-08 19:03:00	0.04318	0.1877	-0.03591	-0.185
2019-04-08 19:08:00	0.04318	0.1777	-0.03591	0.405
2019-04-08 19:13:00	0.03318	0.1577	-0.03591	-0.125
2019-04-08 19:18:00	0.03318	0.1477	-0.03591	-0.195
2019-04-08 19:23:00	0.03318	0.1477	-0.03591	0.905
2019-04-08 19:28:00	0.03318	0.1477	-0.02591	0.995
2019-04-08 19:33:00	0.03318	0.1477	-0.02591	0.495
2019-04-08 19:38:00	0.03318	0.1377	-0.02591	0.385
2019-04-08 19:43:00	0.03318	0.1377	-0.02591	-0.135
2019-04-08 19:48:00	0.03318	0.1377	-0.02591	0.185
2019-04-08 19:53:00	0.03318	0.1377	-0.01591	0.055
2019-04-08 19:58:00	0.03318	0.1377	-0.01591	0.145
2019-04-08 20:03:00	0.03318	0.1177	-0.01591	-0.145
2019-04-08 20:08:00	0.03318	0.1177	-0.01591	-0.075
2019-04-08 20:13:00	0.02318	0.1277	-0.005909	0.025
2019-04-08 20:18:00	0.02318	0.1177	0.004091	0.035
2019-04-08 20:23:00	0.02318	0.1077	0.004091	-0.265
2019-04-08 20:28:00	0.02318	0.1077	0.004091	-0.385
2019-04-08 20:33:00	0.02318	0.1077	0.004091	-0.495
2019-04-08 20:38:00	0.02318	0.1077	0.004091	-0.265
2019-04-08 20:43:00	0.02318	0.1077	0.004091	-0.375
2019-04-08 20:48:00	0.02318	0.1077	0.004091	-0.495
2019-04-08 20:53:00	0.02318	0.1077	0.004091	-0.585
2019-04-08 20:58:00	0.02318	0.1077	0.004091	-0.415
2019-04-08 21:03:00	0.02318	0.1077	0.004091	-0.495
2019-04-08 21:08:00	0.02318	0.09773	0.004091	0.525
2019-04-08 21:13:00	0.01318	0.09773	0.004091	-0.235
2019-04-08 21:18:00	0.02318	0.08773	0.004091	-0.385
2019-04-08 21:23:00	0.02318	0.08773	0.004091	-0.435
2019-04-08 21:28:00	0.02318	0.09773	0.004091	-0.255
2019-04-08 21:33:00	0.01318	0.08773	0.004091	-0.885
2019-04-08 21:38:00	0.01318	0.08773	0.004091	-0.745
2019-04-08 21:43:00	0.01318	0.08773	0.004091	-1.115
2019-04-08 21:48:00	0.01318	0.08773	0.004091	-1.345
2019-04-08 21:53:00	0.02318	0.08773	0.004091	-1.115
2019-04-08 21:58:00	0.01318	0.08773	0.004091	-0.995
2019-04-08 22:03:00	0.01318	0.08773	0.004091	-1.065
2019-04-08 22:08:00	0.01318	0.06773	0.004091	-1.115
2019-04-08 22:13:00	0.01318	0.07773	0.004091	-1.095
2019-04-08 22:18:00	0.01318	0.07773	0.004091	-1.235
2019-04-08 22:23:00	0.01318	0.07773	0.004091	-1.355
2019-04-08 22:28:00	0.01318	0.06773	0.004091	-1.275
2019-04-08 22:33:00	0.01318	0.06773	0.004091	-1.265
2019-04-08 22:38:00	0.01318	0.06773	0.004091	-1.395
2019-04-08 22:43:00	0.01318	0.06773	0.004091	-1.405
2019-04-08 22:48:00	0.01318	0.07773	0.004091	-1.455
2019-04-08 22:53:00	0.003182	0.07773	0.004091	-1.525
2019-04-08 22:58:00	0.01318	0.06773	0.004091	-1.625
2019-04-08 23:03:00	0.003182	0.06773	0.004091	-1.545
2019-04-08 23:08:00	0.003182	0.06773	0.004091	-1.675
2019-04-08 23:13:00	0.003182	0.06773	0.004091	-1.765
2019-04-08 23:18:00	0.01318	0.06773	0.004091	-1.695
2019-04-08 23:23:00	0.003182	0.06773	0.004091	-1.565
2019-04-08 23:28:00	0.003182	0.06773	0.004091	-1.585
2019-04-08 23:33:00	0.003182	0.06773	0.004091	-1.665
2019-04-08 23:38:00	0.003182	0.06773	0.004091	-1.695
2019-04-08 23:43:00	0.003182	0.06773	0.004091	-1.785
2019-04-08 23:48:00	0.003182	0.06773	0.004091	-1.735
2019-04-08 23:53:00	0.003182	0.06773	0.004091	-1.805
2019-04-08 23:58:00	0.003182	0.06773	0.004091	-1.775
2019-04-09 00:03:00	0.003182	0.06773	0.004091	-1.865
2019-04-09 00:08:00	0.003182	0.06773	0.004091	-1.865
2019-04-09 00:13:00	0.003182	0.06773	0.004091	-2.055
2019-04-09 00:18:00	0.003182	0.06773	0.004091	-2.165
2019-04-09 00:23:00	0.003182	0.06773	0.004091	-2.265
2019-04-09 00:28:00	0.003182	0.06773	0.004091	-2.255
2019-04-09 00:33:00	0.003182	0.06773	0.004091	-2.195
2019-04-09 00:38:00	0.003182	0.06773	0.004091	-2.275
2019-04-09 00:43:00	0.003182	0.06773	0.004091	-2.255
2019-04-09 00:48:00	0.003182	0.06773	0.004091	-2.185
2019-04-09 00:53:00	0.003182	0.06773	0.004091	-2.225
2019-04-09 00:58:00	0.003182	0.06773	0.004091	-2.125
2019-04-09 01:03:00	0.003182	0.06773	0.004091	-2.155
2019-04-09 01:08:00	0.003182	0.06773	0.004091	-2.145
2019-04-09 01:13:00	0.003182	0.06773	0.004091	-2.145
2019-04-09 01:18:00	0.003182	0.05773	0.004091	-2.185
2019-04-09 01:23:00	0.003182	0.06773	0.004091	-2.215
2019-04-09 01:28:00	0.003182	0.06773	0.004091	-2.315
2019-04-09 01:33:00	0.003182	0.06773	0.004091	-2.325
2019-04-09 01:38:00	0.003182	0.06773	0.004091	-2.375
2019-04-09 01:43:00	0.003182	0.06773	0.004091	-2.435
2019-04-09 01:48:00	0.003182	0.06773	0.004091	-2.425
2019-04-09 01:53:00	0.003182	0.06773	0.004091	-2.525
2019-04-09 01:58:00	0.003182	0.06773	0.004091	-2.645
2019-04-09 02:03:00	0.003182	0.06773	0.004091	-2.645
2019-04-09 02:08:00	0.003182	0.06773	0.004091	-2.685
2019-04-09 02:13:00	0.003182	0.06773	0.004091	-2.815
2019-04-09 02:18:00	0.003182	0.06773	0.004091	-2.915
2019-04-09 02:23:00	-0.006818	0.06773	0.004091	-3.005
2019-04-09 02:28:00	-0.006818	0.06773	0.004091	-3.045
2019-04-09 02:33:00	-0.006818	0.06773	0.004091	-3.085
2019-04-09 02:38:00	-0.006818	0.06773	0.004091	-3.155
2019-04-09 02:43:00	-0.006818	0.06773	0.004091	-3.245
2019-04-09 02:48:00	-0.01682	0.06773	0.004091	-3.315
2019-04-09 02:53:00	-0.01682	0.06773	0.004091	-3.385
2019-04-09 02:58:00	-0.01682	0.08773	-0.01591	-3.355
2019-04-09 03:03:00	-0.01682	0.08773	-0.01591	-3.045
2019-04-09 03:08:00	-0.01682	0.09773	-0.01591	-2.815
2019-04-09 03:13:00	-0.01682	0.09773	-0.01591	-2.615
2019-04-09 03:18:00	-0.006818	0.09773	-0.01591	-2.565
2019-04-09 03:23:00	-0.01682	0.09773	-0.02591	-2.505
2019-04-09 03:28:00	-0.006818	0.1077	-0.02591	-2.425
2019-04-09 03:33:00	-0.006818	0.09773	-0.03591	-2.465
2019-04-09 03:38:00	-0.01682	0.08773	-0.03591	-2.465
2019-04-09 03:43:00	-0.006818	0.08773	-0.03591	-2.495
2019-04-09 03:48:00	-0.01682	0.09773	-0.03591	-2.545
2019-04-09 03:53:00	-0.01682	0.09773	-0.05591	-2.615
2019-04-09 03:58:00	-0.01682	0.08773	-0.06591	-2.765
2019-04-09 04:03:00	-0.01682	0.08773	-0.07591	-2.915
2019-04-09 04:08:00	-0.01682	0.07773	-0.1459	-3.085
2019-04-09 04:13:00	-0.01682	0.07773	-0.1759	-3.245
2019-04-09 04:18:00	-0.01682	0.06773	-0.1659	-3.215
2019-04-09 04:23:00	-0.01682	0.07773	-0.2459	-3.365
2019-04-09 04:28:00	-0.01682	0.07773	-0.2559	-3.275
2019-04-09 04:33:00	-0.01682	0.08773	-0.2759	-3.315
2019-04-09 04:38:00	-0.01682	0.08773	-0.3459	-3.225
2019-04-09 04:43:00	-0.01682	0.08773	-0.3859	-3.145
2019-04-09 04:48:00	-0.01682	0.08773	-0.4359	-3.135
2019-04-09 04:53:00	-0.01682	0.08773	-0.4659	-3.155
2019-04-09 04:58:00	-0.01682	0.07773	-0.5559	-3.155
2019-04-09 05:03:00	-0.01682	0.06773	-0.6159	-3.195
2019-04-09 05:08:00	-0.01682	0.06773	-0.6659	-3.295
2019-04-09 05:13:00	-0.01682	0.06773	-0.7059	-3.425
2019-04-09 05:18:00	-0.01682	0.06773	-0.7659	-3.565
2019-04-09 05:23:00	-0.01682	0.06773	-0.8359	-3.675
2019-04-09 05:28:00	-0.01682	0.06773	-0.8959	-3.635
2019-04-09 05:33:00	-0.01682	0.06773	-0.9559	-3.575
2019-04-09 05:38:00	-0.01682	0.06773	-1.016	-3.535
2019-04-09 05:43:00	-0.01682	0.06773	-1.066	-3.575
2019-04-09 05:48:00	-0.01682	0.06773	-1.106	-3.545
2019-04-09 05:53:00	-0.01682	0.06773	-1.156	-3.555
2019-04-09 05:58:00	-0.01682	0.06773	-1.186	-3.595
2019-04-09 06:03:00	-0.01682	0.06773	-1.216	-3.405
2019-04-09 06:08:00	-0.01682	0.06773	-1.256	-3.195
2019-04-09 06:13:00	-0.01682	0.06773	-1.276	-3.135
2019-04-09 06:18:00	-0.01682	0.06773	-1.296	-3.085
2019-04-09 06:23:00	-0.01682	0.06773	-1.316	-2.985
2019-04-09 06:28:00	-0.01682	0.06773	-1.336	-2.965
2019-04-09 06:33:00	-0.01682	0.06773	-1.346	-3.225
2019-04-09 06:38:00	-0.01682	0.06773	-1.356	-3.125
2019-04-09 06:43:00	-0.01682	0.06773	-1.366	-3.035
2019-04-09 06:48:00	-0.01682	0.08773	-1.366	-3.065
2019-04-09 06:53:00	-0.006818	0.08773	-1.366	-3.115
2019-04-09 06:58:00	-0.01682	0.08773	-1.366	-3.085
2019-04-09 07:03:00	-0.01682	0.08773	-1.376	-2.665
2019-04-09 07:08:00	-0.006818	0.09773	-1.376	-2.375
2019-04-09 07:13:00	-0.006818	0.1077	-1.386	-2.145
2019-04-09 07:18:00	0.003182	0.1077	-1.376	-1.995
2019-04-09 07:23:00	0.003182	0.1077	-1.366	-2.045
2019-04-09 07:28:00	0.003182	0.1177	-1.366	-1.855
2019-04-09 07:33:00	0.003182	0.1077	-1.366	-2.405
2019-04-09 07:38:00	0.003182	0.1377	-1.356	-2.425
2019-04-09 07:43:00	0.003182	0.1477	-1.366	-2.425
2019-04-09 07:48:00	0.003182	0.1477	-1.366	-2.215
2019-04-09 07:53:00	0.003182	0.1777	-1.366	-1.435
2019-04-09 07:58:00	0.003182	0.1877	-1.386	-2.245
2019-04-09 08:03:00	0.003182	0.1877	-1.396	-2.285
2019-04-09 08:08:00	0.003182	0.2077	-1.396	-1.795
2019-04-09 08:13:00	0.003182	0.2277	-1.396	-1.495
2019-04-09 08:18:00	0.003182	0.2077	-1.396	-1.405
2019-04-09 08:23:00	0.01318	0.2277	-1.396	-1.405
2019-04-09 08:28:00	0.01318	0.2277	-1.386	-1.225
2019-04-09 08:33:00	0.01318	0.2277	-1.366	-0.765
2019-04-09 08:38:00	0.02318	0.2577	-1.356	1.915
2019-04-09 08:43:00	0.02318	0.2977	-1.346	0.735
2019-04-09 08:48:00	0.02318	0.2877	-1.336	1.565
2019-04-09 08:53:00	0.03318	0.2677	-1.296	0.955
2019-04-09 08:58:00	0.03318	0.2777	-1.266	1.095
2019-04-09 09:03:00	0.03318	0.2877	-1.236	0.625
2019-04-09 09:08:00	0.03318	0.3177	-1.196	0.605
2019-04-09 09:13:00	0.03318	0.3177	-1.156	-0.055
2019-04-09 09:18:00	0.03318	0.2977	-1.116	0.055
2019-04-09 09:23:00	0.03318	0.3677	-1.076	0.045
2019-04-09 09:28:00	0.03318	0.3577	-1.026	0.795
2019-04-09 09:33:00	0.03318	0.3577	-0.9759	1.805
2019-04-09 09:38:00	0.03318	0.2677	-0.9459	3.155
2019-04-09 09:43:00	0.04318	0.2977	-0.8959	3.615
2019-04-09 09:48:00	0.07318	0.3177	-0.8259	5.005
2019-04-09 09:53:00	0.07318	0.2977	-0.7859	2.955
2019-04-09 09:58:00	0.06318	0.2977	-0.7459	3.015
2019-04-09 10:03:00	0.07318	0.2977	-0.6959	3.465
2019-04-09 10:08:00	0.09318	0.3277	-0.6159	5.995
2019-04-09 10:13:00	0.1032	0.3377	-0.5359	7.215
2019-04-09 10:18:00	0.1032	0.3877	-0.4659	5.915
2019-04-09 10:23:00	0.1132	0.3777	-0.3959	6.445
2019-04-09 10:28:00	0.1032	0.3777	-0.3359	9.255
2019-04-09 10:33:00	0.1132	0.3577	-0.2559	8.785
2019-04-09 10:38:00	0.1032	0.3277	-0.2159	12.33
2019-04-09 10:43:00	0.07318	0.2777	-0.1959	4.745
2019-04-09 10:48:00	0.07318	0.2377	-0.1759	2.785
2019-04-09 10:53:00	0.07318	0.2777	-0.1559	2.995
2019-04-09 10:58:00	0.07318	0.2677	-0.1359	2.855
2019-04-09 11:03:00	0.07318	0.2777	-0.1159	1.275
2019-04-09 11:08:00	0.07318	0.2877	-0.1159	2.155
2019-04-09 11:13:00	0.06318	0.2777	-0.1159	1.325
2019-04-09 11:18:00	0.06318	0.3577	-0.1159	1.085
2019-04-09 11:23:00	0.09318	0.3177	-0.08591	4.215
2019-04-09 11:28:00	0.07318	0.3777	-0.07591	4.725
2019-04-09 11:33:00	0.08318	0.4177	-0.07591	1.885
2019-04-09 11:38:00	0.1032	0.6177	-0.07591	1.505
2019-04-09 11:42:00	0.09318	0.4777	-0.08591	9.485
2019-04-09 11:47:00	0.1132	0.3277	-0.1259	6.065
2019-04-09 11:52:00	0.1532	0.4177	-0.1259	4.425
2019-04-09 11:57:00	0.1532	0.4177	-0.1259	3.355
2019-04-09 12:02:00	0.1532	0.3677	-0.1159	3.525
2019-04-09 12:07:00	0.1432	0.3777	-0.1159	4.075
2019-04-09 12:12:00	0.09318	0.3277	-0.1259	2.985
2019-04-09 12:17:00	0.08318	0.2977	-0.1159	2.245
2019-04-09 12:22:00	0.08318	0.3477	-0.1159	2.765
2019-04-09 12:27:00	0.1332	0.4077	-0.08591	6.635
2019-04-09 12:32:00	0.1332	0.4777	-0.07591	3.525
2019-04-09 12:37:00	0.1132	0.5077	-0.07591	5.895
2019-04-09 12:42:00	0.1132	0.3877	-0.07591	4.555
2019-04-09 12:47:00	0.1132	0.4577	-0.07591	7.685
2019-04-09 12:52:00	0.1232	0.5477	-0.07591	5.945
2019-04-09 12:57:00	0.1132	0.4077	-0.07591	6.935
2019-04-09 13:02:00	0.1132	0.4977	-0.07591	6.665
2019-04-09 13:07:00	0.1132	0.3877	-0.07591	9.315
2019-04-09 13:12:00	0.1132	0.4277	-0.07591	7.145
2019-04-09 13:17:00	0.1132	0.4577	-0.07591	9.305
2019-04-09 13:22:00	0.1132	0.3877	-0.07591	5.895
2019-04-09 13:27:00	0.1032	0.3977	-0.08591	10.41
2019-04-09 13:32:00	0.1132	0.3977	-0.08591	9.165
2019-04-09 13:37:00	0.1132	0.3677	-0.08591	9.025
2019-04-09 13:42:00	0.1132	0.4377	-0.08591	8.105
2019-04-09 13:47:00	0.1032	0.3477	-0.09591	6.635
2019-04-09 13:52:00	0.1032	0.4077	-0.09591	4.405
2019-04-09 13:57:00	0.1032	0.3377	-0.09591	7.645
2019-04-09 14:02:00	0.1032	0.3877	-0.08591	6.685
2019-04-09 14:07:00	0.1032	0.3877	-0.07591	6.205
2019-04-09 14:12:00	0.1032	0.3277	-0.08591	5.315
2019-04-09 14:17:00	0.08318	0.3277	-0.08591	6.125
2019-04-09 14:22:00	0.09318	0.3277	-0.07591	6.405
2019-04-09 14:27:00	0.09318	0.3177	-0.07591	7.795
2019-04-09 14:32:00	0.1132	0.3577	-0.04591	10.99
2019-04-09 14:37:00	0.1332	0.6877	-0.03591	8.125
2019-04-09 14:42:00	0.1532	0.4277	-0.03591	9.355
2019-04-09 14:47:00	0.1532	0.3677	-0.06591	10.36
2019-04-09 14:52:00	0.1532	0.4077	-0.06591	8.975
2019-04-09 14:57:00	0.1532	0.3877	-0.07591	6.315
2019-04-09 15:02:00	0.1532	0.3877	-0.07591	5.955
2019-04-09 15:07:00	0.1532	0.4177	-0.07591	5.865
2019-04-09 15:12:00	0.1532	0.2477	-0.07591	6.365
2019-04-09 15:17:00	0.1532	0.3577	-0.07591	7.205
2019-04-09 15:22:00	0.1532	0.5077	-0.07591	10.4
2019-04-09 15:27:00	0.1632	0.3677	-0.07591	9.385
2019-04-09 15:32:00	0.1532	0.2677	-0.08591	5.855
2019-04-09 15:37:00	0.1932	0.3877	-0.07591	5.535
2019-04-09 15:42:00	0.1932	0.2777	-0.04591	6.335
2019-04-09 15:47:00	0.1832	0.2677	-0.03591	5.205
2019-04-09 15:52:00	0.1732	0.3877	-0.03591	7.935
2019-04-09 15:57:00	0.1332	0.2977	-0.1159	7.925
2019-04-09 16:02:00	0.1832	0.3577	-0.09591	8.615
2019-04-09 16:07:00	0.1232	0.3877	-0.08591	7.755
2019-04-09 16:12:00	0.1132	0.3777	-0.07591	9.005
2019-04-09 16:17:00	0.1132	0.1877	-0.08591	7.485
2019-04-09 16:22:00	0.1132	0.3677	-0.07591	7.075
2019-04-09 16:27:00	0.1132	0.3577	-0.07591	9.605
2019-04-09 16:32:00	0.1132	0.3577	-0.07591	9.885
2019-04-09 16:37:00	0.1132	0.3177	-0.07591	7.695
2019-04-09 16:42:00	0.1132	0.4077	-0.07591	8.385
2019-04-09 16:47:00	0.1132	0.4077	-0.07591	10.02
2019-04-09 16:52:00	0.1132	0.3877	-0.07591	8.655
2019-04-09 16:57:00	0.1132	0.3877	-0.07591	8.945
2019-04-09 17:02:00	0.1132	0.3377	-0.07591	10.14
2019-04-09 17:07:00	0.1032	0.3577	-0.07591	9.395
2019-04-09 17:12:00	0.1032	0.3777	-0.07591	8.755
2019-04-09 17:17:00	0.1032	0.4077	-0.07591	9.215
2019-04-09 17:22:00	0.09318	0.3877	-0.08591	9.805
2019-04-09 17:27:00	0.1032	0.2677	-0.08591	5.955
2019-04-09 17:32:00	0.09318	0.3177	-0.07591	7.825
2019-04-09 17:37:00	0.09318	0.3177	-0.08591	7.945
2019-04-09 17:42:00	0.08318	0.3477	-0.08591	7.415
2019-04-09 17:47:00	0.07318	0.3177	-0.08591	5.675
2019-04-09 17:52:00	0.07318	0.2977	-0.07591	4.975
2019-04-09 17:57:00	0.07318	0.3177	-0.08591	5.455
2019-04-09 18:02:00	0.07318	0.3177	-0.08591	6.665
2019-04-09 18:07:00	0.07318	0.2877	-0.08591	5.785
2019-04-09 18:12:00	0.07318	0.1477	-0.08591	4.265
2019-04-09 18:17:00	0.07318	0.2677	-0.08591	4.025
2019-04-09 18:22:00	0.07318	0.2277	-0.08591	3.695
2019-04-09 18:27:00	0.06318	0.2277	-0.08591	3.775
2019-04-09 18:32:00	0.06318	0.2277	-0.08591	4.685
2019-04-09 18:37:00	0.06318	0.1777	-0.08591	2.775
2019-04-09 18:42:00	0.06318	0.1977	-0.07591	2.765
2019-04-09 18:47:00	0.06318	0.2277	-0.07591	2.745
2019-04-09 18:52:00	0.06318	0.2277	-0.07591	2.135
2019-04-09 18:57:00	0.05318	0.2077	-0.07591	1.705
2019-04-09 19:02:00	0.06318	0.2077	-0.07591	0.915
2019-04-09 19:07:00	0.05318	0.1977	-0.07591	-0.715
2019-04-09 19:12:00	0.06318	0.1977	-0.07591	-0.355
2019-04-09 19:17:00	0.05318	0.1977	-0.07591	-0.155
2019-04-09 19:22:00	0.05318	0.1877	-0.07591	-0.535
2019-04-09 19:27:00	0.05318	0.1477	-0.06591	-1.045
2019-04-09 19:32:00	0.05318	0.1477	-0.05591	-1.985
2019-04-09 19:37:00	0.06318	0.1777	-0.05591	-2.175
2019-04-09 19:42:00	0.06318	0.1777	-0.03591	-2.055
2019-04-09 19:47:00	0.06318	0.1877	-0.03591	-1.675
2019-04-09 19:52:00	0.06318	0.1877	-0.03591	-1.985
2019-04-09 19:57:00	0.05318	0.1877	-0.03591	-1.765
2019-04-09 20:02:00	0.05318	0.1477	-0.03591	-1.415
2019-04-09 20:07:00	0.03318	0.1477	-0.03591	-1.665
2019-04-09 20:12:00	0.03318	0.1577	-0.03591	-1.115
2019-04-09 20:17:00	0.03318	0.1477	-0.03591	-1.015
2019-04-09 20:22:00	0.03318	0.1477	-0.03591	-1.145
2019-04-09 20:27:00	0.02318	0.1177	-0.03591	-1.405
2019-04-09 20:32:00	0.02318	0.1377	-0.03591	-1.545
2019-04-09 20:37:00	0.02318	0.1277	-0.03591	-1.285
2019-04-09 20:42:00	0.02318	0.1177	-0.03591	-1.855
2019-04-09 20:47:00	0.01318	0.1077	-0.03591	-1.935
2019-04-09 20:52:00	0.01318	0.1077	-0.02591	-1.755
2019-04-09 20:57:00	0.01318	0.1077	-0.02591	-1.545
2019-04-09 21:02:00	0.01318	0.1077	-0.02591	-2.005
2019-04-09 21:07:00	0.01318	0.1077	-0.03591	-2.285
2019-04-09 21:12:00	0.01318	0.1077	-0.02591	-2.455
2019-04-09 21:17:00	0.01318	0.1077	-0.02591	-2.035
2019-04-09 21:22:00	0.01318	0.1077	-0.02591	-2.815
2019-04-09 21:27:00	0.003182	0.1077	-0.02591	-2.875
2019-04-09 21:32:00	0.003182	0.1077	-0.02591	-2.755
2019-04-09 21:37:00	0.003182	0.1077	-0.02591	-3.045
2019-04-09 21:42:00	0.003182	0.1277	-0.02591	-2.585
2019-04-09 21:47:00	0.003182	0.1277	-0.02591	-2.145
2019-04-09 21:52:00	0.003182	0.1077	-0.02591	-2.635
2019-04-09 21:57:00	0.003182	0.1077	-0.02591	-2.575
2019-04-09 22:02:00	0.003182	0.1077	-0.02591	-3.295
2019-04-09 22:07:00	0.003182	0.09773	-0.02591	-3.045
2019-04-09 22:12:00	0.003182	0.1077	-0.02591	-3.195
2019-04-09 22:17:00	0.003182	0.09773	-0.02591	-2.975
2019-04-09 22:22:00	0.003182	0.09773	-0.02591	-2.515
2019-04-09 22:27:00	-0.006818	0.08773	-0.02591	-2.765
2019-04-09 22:32:00	-0.01682	0.09773	-0.02591	-2.775
2019-04-09 22:37:00	-0.01682	0.1077	-0.02591	-1.925
2019-04-09 22:42:00	-0.006818	0.09773	-0.02591	-3.295
2019-04-09 22:47:00	-0.01682	0.1077	-0.01591	-3.305
2019-04-09 22:52:00	-0.01682	0.09773	-0.02591	-3.035
2019-04-09 22:57:00	-0.01682	0.09773	-0.02591	-3.505
2019-04-09 23:02:00	-0.01682	0.09773	-0.02591	-3.295
2019-04-09 23:07:00	-0.01682	0.09773	-0.02591	-3.375
2019-04-09 23:12:00	-0.01682	0.09773	-0.01591	-3.525
2019-04-09 23:17:00	-0.02682	0.08773	-0.01591	-3.025
2019-04-09 23:22:00	-0.01682	0.09773	-0.01591	-3.385
2019-04-09 23:27:00	-0.01682	0.08773	-0.01591	-4.295
2019-04-09 23:32:00	-0.02682	0.08773	-0.02591	-3.715
2019-04-09 23:37:00	-0.02682	0.06773	-0.01591	-3.345
2019-04-09 23:42:00	-0.01682	0.08773	-0.01591	-2.855
2019-04-09 23:47:00	-0.02682	0.07773	-0.01591	-2.635
2019-04-09 23:52:00	-0.01682	0.08773	-0.01591	-2.455
2019-04-09 23:57:00	-0.01682	0.08773	-0.01591	-2.535
2019-04-10 00:02:00	-0.01682	0.06773	-0.01591	-3.295
2019-04-10 00:07:00	-0.01682	0.1077	-0.01591	-3.835
2019-04-10 00:12:00	-0.01682	0.08773	-0.01591	-3.995
2019-04-10 00:17:00	-0.01682	0.1577	-0.01591	-4.005
2019-04-10 00:22:00	-0.02682	0.08773	-0.02591	-4.195
2019-04-10 00:27:00	-0.02682	0.1177	-0.01591	-3.795
2019-04-10 00:32:00	-0.02682	0.08773	-0.01591	-3.875
2019-04-10 00:37:00	-0.02682	0.08773	-0.01591	-4.165
2019-04-10 00:42:00	-0.02682	0.1377	-0.01591	-4.245
2019-04-10 00:47:00	-0.02682	0.09773	-0.005909	-3.655
2019-04-10 00:52:00	-0.02682	0.1177	-0.01591	-4.685
2019-04-10 00:57:00	-0.02682	0.1277	-0.01591	-5.065
2019-04-10 01:02:00	-0.02682	0.1277	-0.01591	-4.525
2019-04-10 01:07:00	-0.03682	0.1077	-0.01591	-4.655
2019-04-10 01:12:00	-0.02682	0.09773	-0.01591	-4.355
2019-04-10 01:17:00	-0.02682	0.1377	-0.01591	-5.005
2019-04-10 01:22:00	-0.02682	0.08773	-0.01591	-5.455
2019-04-10 01:27:00	-0.03682	0.09773	-0.01591	-4.855
2019-04-10 01:32:00	-0.03682	0.09773	-0.01591	-5.065
2019-04-10 01:37:00	-0.02682	0.09773	-0.01591	-5.145
2019-04-10 01:42:00	-0.02682	0.08773	-0.01591	-5.055
2019-04-10 01:47:00	-0.03682	0.08773	-0.01591	-5.125
2019-04-10 01:52:00	-0.03682	0.06773	-0.02591	-5.425
2019-04-10 01:57:00	-0.03682	0.06773	-0.01591	-5.135
2019-04-10 02:02:00	-0.03682	0.07773	-0.02591	-5.175
2019-04-10 02:07:00	-0.03682	0.06773	-0.02591	-5.515
2019-04-10 02:12:00	-0.03682	0.06773	-0.02591	-5.185
2019-04-10 02:17:00	-0.03682	0.07773	-0.01591	-4.705
2019-04-10 02:22:00	-0.03682	0.06773	-0.02591	-4.795
2019-04-10 02:27:00	-0.03682	0.07773	-0.02591	-4.905
2019-04-10 02:32:00	-0.03682	0.06773	-0.02591	-5.145
2019-04-10 02:37:00	-0.03682	0.07773	-0.02591	-5.265
2019-04-10 02:42:00	-0.03682	0.08773	-0.02591	-5.325
2019-04-10 02:47:00	-0.03682	0.08773	-0.02591	-5.615
2019-04-10 02:52:00	-0.03682	0.08773	-0.03591	-5.245
2019-04-10 02:57:00	-0.03682	0.08773	-0.03591	-5.405
2019-04-10 03:02:00	-0.03682	0.08773	-0.03591	-4.675
2019-04-10 03:07:00	-0.03682	0.08773	-0.03591	-4.985
2019-04-10 03:12:00	-0.03682	0.09773	-0.03591	-5.215
2019-04-10 03:17:00	-0.03682	0.08773	-0.03591	-6.225
2019-04-10 03:22:00	-0.03682	0.08773	-0.03591	-6.115
2019-04-10 03:27:00	-0.03682	0.08773	-0.04591	-6.265
2019-04-10 03:32:00	-0.03682	0.08773	-0.05591	-5.545
2019-04-10 03:37:00	-0.03682	0.07773	-0.06591	-5.585
2019-04-10 03:42:00	-0.03682	0.08773	-0.06591	-5.685
2019-04-10 03:47:00	-0.03682	0.07773	-0.07591	-6.215
2019-04-10 03:52:00	-0.03682	0.08773	-0.07591	-6.295
2019-04-10 03:57:00	-0.03682	0.09773	-0.07591	-5.995
2019-04-10 04:02:00	-0.03682	0.09773	-0.08591	-5.605
2019-04-10 04:07:00	-0.03682	0.09773	-0.1159	-5.205
2019-04-10 04:12:00	-0.03682	0.06773	-0.1259	-5.435
2019-04-10 04:17:00	-0.03682	0.07773	-0.1559	-6.025
2019-04-10 04:22:00	-0.03682	0.09773	-0.2059	-6.325
2019-04-10 04:27:00	-0.03682	0.08773	-0.2559	-6.165
2019-04-10 04:32:00	-0.03682	0.09773	-0.3059	-5.825
2019-04-10 04:37:00	-0.03682	0.09773	-0.3659	-5.935
2019-04-10 04:42:00	-0.03682	0.09773	-0.4359	-5.155
2019-04-10 04:47:00	-0.03682	0.1077	-0.5059	-6.025
2019-04-10 04:52:00	-0.03682	0.1077	-0.5759	-5.915
2019-04-10 04:57:00	-0.03682	0.06773	-0.6659	-5.755
2019-04-10 05:02:00	-0.03682	0.08773	-0.7259	-5.995
2019-04-10 05:07:00	-0.03682	0.09773	-0.7659	-5.865
2019-04-10 05:12:00	-0.03682	0.06773	-0.8059	-5.845
2019-04-10 05:17:00	-0.03682	0.1177	-0.8459	-6.275
2019-04-10 05:22:00	-0.03682	0.1077	-0.8859	-5.805
2019-04-10 05:27:00	-0.03682	0.1077	-0.9359	-5.885
2019-04-10 05:32:00	-0.03682	0.1077	-0.9559	-5.935
2019-04-10 05:37:00	-0.03682	0.1077	-0.9959	-5.935
2019-04-10 05:42:00	-0.03682	0.09773	-1.036	-6.165
2019-04-10 05:47:00	-0.03682	0.09773	-1.076	-6.455
2019-04-10 05:52:00	-0.03682	0.07773	-1.116	-6.875
2019-04-10 05:57:00	-0.03682	0.1077	-1.146	-6.375
2019-04-10 06:02:00	-0.03682	0.1077	-1.176	-6.985
2019-04-10 06:07:00	-0.03682	0.09773	-1.216	-6.645
2019-04-10 06:12:00	-0.03682	0.08773	-1.256	-6.235
2019-04-10 06:17:00	-0.03682	0.1077	-1.296	-6.305
2019-04-10 06:22:00	-0.03682	0.1077	-1.336	-6.265
2019-04-10 06:27:00	-0.03682	0.1077	-1.356	-6.255
2019-04-10 06:32:00	-0.03682	0.1077	-1.396	-5.555
2019-04-10 06:37:00	-0.03682	0.1077	-1.426	-5.815
2019-04-10 06:42:00	-0.03682	0.1077	-1.456	-6.085
2019-04-10 06:47:00	-0.03682	0.09773	-1.486	-6.225
2019-04-10 06:52:00	-0.03682	0.09773	-1.526	-5.985
2019-04-10 06:57:00	-0.03682	0.1077	-1.566	-4.345
2019-04-10 07:02:00	-0.03682	0.09773	-1.586	-3.375
2019-04-10 07:07:00	-0.03682	0.1077	-1.626	-3.305
2019-04-10 07:12:00	-0.02682	0.1177	-1.646	-3.065
2019-04-10 07:17:00	-0.02682	0.1077	-1.676	-3.085
2019-04-10 07:22:00	-0.02682	0.1077	-1.716	-3.665
2019-04-10 07:27:00	-0.01682	0.1377	-1.736	-3.235
2019-04-10 07:32:00	-0.01682	0.1377	-1.756	-3.375
2019-04-10 07:37:00	-0.01682	0.1077	-1.796	-2.835
2019-04-10 07:42:00	-0.01682	0.1177	-1.816	-2.065
2019-04-10 07:47:00	-0.006818	0.1177	-1.846	0.175
2019-04-10 07:52:00	-0.006818	0.1377	-1.846	-0.105
2019-04-10 07:57:00	0.003182	0.1477	-1.876	-0.995
2019-04-10 08:02:00	0.003182	0.1377	-1.886	-0.655
2019-04-10 08:07:00	0.003182	0.1377	-1.886	-0.555
2019-04-10 08:12:00	0.003182	0.1577	-1.896	-0.155
2019-04-10 08:17:00	0.003182	0.1477	-1.896	-1.815
2019-04-10 08:22:00	0.01318	0.1677	-1.896	-1.445
2019-04-10 08:27:00	0.01318	0.1777	-1.896	-1.125
2019-04-10 08:32:00	0.02318	0.1777	-1.886	-1.025
2019-04-10 08:37:00	0.02318	0.1777	-1.886	-0.235
2019-04-10 08:42:00	0.02318	0.1877	-1.876	0.295
2019-04-10 08:47:00	0.03318	0.1877	-1.856	0.275
2019-04-10 08:52:00	0.03318	0.1877	-1.846	0.315
2019-04-10 08:57:00	0.04318	0.1977	-1.816	0.105
2019-04-10 09:02:00	0.06318	0.1877	-1.806	0.875
2019-04-10 09:07:00	0.06318	0.2277	-1.766	0.465
2019-04-10 09:12:00	0.07318	0.2277	-1.726	0.545
2019-04-10 09:17:00	0.08318	0.1877	-1.706	0.645
2019-04-10 09:22:00	0.1032	0.3677	-1.666	0.885
2019-04-10 09:27:00	0.1132	0.2277	-1.626	0.835
2019-04-10 09:32:00	0.1132	0.2677	-1.576	1.105
2019-04-10 09:37:00	0.1432	0.2677	-1.536	1.215
2019-04-10 09:42:00	0.1532	0.2677	-1.486	1.575
2019-04-10 09:47:00	0.1532	0.2877	-1.436	1.825
2019-04-10 09:52:00	0.1532	0.2877	-1.386	2.455
2019-04-10 09:57:00	0.1832	0.2877	-1.336	2.615
2019-04-10 10:02:00	0.1932	0.2977	-1.256	2.485
2019-04-10 10:07:00	0.1932	0.3277	-1.206	3.055
2019-04-10 10:12:00	0.2032	0.3177	-1.136	2.995
2019-04-10 10:17:00	0.2332	0.3477	-1.066	3.115
2019-04-10 10:22:00	0.2132	0.4977	-0.9959	3.945
2019-04-10 10:27:00	0.2132	0.3677	-0.9259	4.225
2019-04-10 10:32:00	0.2132	0.3677	-0.8459	3.815
2019-04-10 10:37:00	0.2332	0.3577	-0.7759	4.045
2019-04-10 10:42:00	0.2132	0.4277	-0.6959	4.245
2019-04-10 10:47:00	0.2232	0.3877	-0.6159	4.525
2019-04-10 10:52:00	0.2432	0.3877	-0.5359	4.545
2019-04-10 10:57:00	0.2332	0.5777	-0.4659	6.305
2019-04-10 11:02:00	0.2332	0.3977	-0.3859	7.325
2019-04-10 11:07:00	0.2632	0.4677	-0.3059	7.635
2019-04-10 11:12:00	0.2532	0.4877	-0.2459	7.385
2019-04-10 11:17:00	0.2532	0.5077	-0.1959	7.115
2019-04-10 11:22:00	0.2432	0.4677	-0.1559	6.945
2019-04-10 11:27:00	0.1932	0.3477	-0.1159	6.375
2019-04-10 11:32:00	0.2032	0.4077	-0.07591	4.685
2019-04-10 11:37:00	0.1932	0.5077	-0.06591	5.205
2019-04-10 11:42:00	0.1932	0.5277	-0.05591	4.085
2019-04-10 11:48:00	0.1232	0.4577	-0.06591	5.535
2019-04-10 11:53:00	0.1532	0.5477	-0.05591	5.285
2019-04-10 11:58:00	0.1932	0.4977	-0.03591	4.145
2019-04-10 12:03:00	0.1632	0.5477	-0.03591	3.155
2019-04-10 12:08:00	0.1432	0.6077	-0.03591	3.125
2019-04-10 12:13:00	0.1532	0.5877	-0.02591	3.085
2019-04-10 12:18:00	0.1532	0.6477	0.004091	3.705
2019-04-10 12:23:00	0.1532	0.7277	0.004091	3.375
2019-04-10 12:28:00	0.1532	0.6377	0.01409	3.325
2019-04-10 12:33:00	0.1532	0.6777	0.01409	3.265
2019-04-10 12:38:00	0.1532	0.6377	0.02409	4.785
2019-04-10 12:43:00	0.1532	0.7877	0.03409	3.605
2019-04-10 12:48:00	0.1532	0.7777	0.03409	3.695
2019-04-10 12:53:00	0.1532	0.8277	0.03409	3.725
2019-04-10 12:58:00	0.1532	0.9277	0.05409	3.475
2019-04-10 13:03:00	0.1432	0.7877	0.05409	3.375
2019-04-10 13:08:00	0.1532	0.8077	0.06409	2.925
2019-04-10 13:13:00	0.1632	0.7477	0.06409	3.455
2019-04-10 13:18:00	0.1432	0.8677	0.06409	3.775
2019-04-10 13:23:00	0.1432	0.7977	0.07409	4.005
2019-04-10 13:28:00	0.1332	0.8677	0.07409	4.385
2019-04-10 13:33:00	0.1432	0.7877	0.07409	4.085
2019-04-10 13:38:00	0.1332	0.9077	0.07409	3.425
2019-04-10 13:43:00	0.1432	0.7877	0.06409	4.095
2019-04-10 13:48:00	0.1432	0.8577	0.06409	3.635
2019-04-10 13:53:00	0.1432	0.5977	0.06409	4.535
2019-04-10 13:58:00	0.1232	0.7277	0.06409	4.595
2019-04-10 14:03:00	0.1232	0.7177	0.06409	5.265
2019-04-10 14:08:00	0.1232	0.6877	0.06409	3.575
2019-04-10 14:13:00	0.1232	0.7177	0.06409	5.555
2019-04-10 14:18:00	0.1432	0.6877	0.06409	3.755
2019-04-10 14:23:00	0.1332	0.6777	0.06409	3.105
2019-04-10 14:28:00	0.1432	0.6577	0.06409	2.955
2019-04-10 14:33:00	0.1432	0.5077	0.06409	3.245
2019-04-10 14:38:00	0.1432	0.6877	0.05409	2.865
2019-04-10 14:43:00	0.1432	0.7077	0.05409	2.955
2019-04-10 14:48:00	0.1432	0.5477	0.05409	2.775
2019-04-10 14:53:00	0.1532	0.6377	0.05409	2.655
2019-04-10 14:58:00	0.1232	0.5877	0.05409	2.735
2019-04-10 15:03:00	0.1332	0.6177	0.05409	2.465
2019-04-10 15:08:00	0.1432	0.5977	0.04409	2.385
2019-04-10 15:13:00	0.1232	0.4577	0.05409	2.615
2019-04-10 15:18:00	0.1132	0.6577	0.04409	2.695
2019-04-10 15:23:00	0.1232	0.6377	0.03409	2.565
2019-04-10 15:28:00	0.1332	0.5977	0.03409	2.565
2019-04-10 15:33:00	0.1132	0.4577	0.03409	2.555
2019-04-10 15:38:00	0.1132	0.5577	0.03409	2.565
2019-04-10 15:43:00	0.1132	0.4177	0.03409	2.475
2019-04-10 15:48:00	0.1232	0.5477	0.03409	2.545
2019-04-10 15:53:00	0.1132	0.5177	0.03409	2.595
2019-04-10 15:58:00	0.1132	0.5077	0.02409	2.635
2019-04-10 16:03:00	0.1132	0.5077	0.02409	2.995
2019-04-10 16:08:00	0.1032	0.4377	0.02409	3.105
2019-04-10 16:13:00	0.1032	0.4777	0.01409	2.975
2019-04-10 16:18:00	0.1032	0.3477	0.01409	3.055
2019-04-10 16:23:00	0.1032	0.4577	0.01409	3.355
2019-04-10 16:28:00	0.1032	0.4577	0.01409	2.885
2019-04-10 16:33:00	0.1032	0.4677	0.004091	3.245
2019-04-10 16:38:00	0.1032	0.4677	0.004091	3.255
2019-04-10 16:43:00	0.1032	0.4577	0.004091	3.295
2019-04-10 16:48:00	0.09318	0.4877	0.004091	3.235
2019-04-10 16:53:00	0.09318	0.4677	0.004091	3.185
2019-04-10 16:58:00	0.09318	0.3577	0.004091	3.025
2019-04-10 17:03:00	0.09318	0.2677	-0.005909	3.235
2019-04-10 17:08:00	0.07318	0.4377	-0.005909	3.145
2019-04-10 17:13:00	0.07318	0.4677	-0.01591	3.065
2019-04-10 17:18:00	0.07318	0.3777	-0.02591	3.095
2019-04-10 17:23:00	0.07318	0.4277	-0.02591	3.145
2019-04-10 17:28:00	0.07318	0.4277	-0.02591	3.275
2019-04-10 17:33:00	0.07318	0.3177	-0.02591	3.065
2019-04-10 17:38:00	0.07318	0.3677	-0.03591	3.175
2019-04-10 17:43:00	0.06318	0.3777	-0.03591	3.185
2019-04-10 17:48:00	0.06318	0.3577	-0.03591	3.065
2019-04-10 17:53:00	0.06318	0.3677	-0.03591	3.305
2019-04-10 17:58:00	0.06318	0.3677	-0.03591	3.475
2019-04-10 18:03:00	0.06318	0.3877	-0.03591	3.125
2019-04-10 18:08:00	0.06318	0.3777	-0.03591	3.255
2019-04-10 18:13:00	0.05318	0.3777	-0.03591	2.925
2019-04-10 18:18:00	0.05318	0.3777	-0.03591	3.225
2019-04-10 18:23:00	0.05318	0.3677	-0.03591	3.135
2019-04-10 18:28:00	0.05318	0.3577	-0.03591	3.035
2019-04-10 18:33:00	0.05318	0.3577	-0.03591	3.755
2019-04-10 18:38:00	0.05318	0.3377	-0.03591	2.025
2019-04-10 18:43:00	0.03318	0.3577	-0.04591	1.305
2019-04-10 18:48:00	0.03318	0.3277	-0.05591	1.105
2019-04-10 18:53:00	0.03318	0.2977	-0.05591	1.055
2019-04-10 18:58:00	0.03318	0.2977	-0.04591	0.755
2019-04-10 19:03:00	0.03318	0.2777	-0.05591	0.355
2019-04-10 19:08:00	0.03318	0.2877	-0.05591	0.205
2019-04-10 19:13:00	0.03318	0.2477	-0.05591	-0.435
2019-04-10 19:18:00	0.02318	0.2677	-0.04591	-0.455
2019-04-10 19:23:00	0.02318	0.2677	-0.04591	-0.125
2019-04-10 19:28:00	0.02318	0.2677	-0.04591	-0.265
2019-04-10 19:33:00	0.02318	0.2477	-0.03591	-0.595
2019-04-10 19:38:00	0.02318	0.2277	-0.03591	-0.915
2019-04-10 19:43:00	0.01318	0.2277	-0.04591	-1.075
2019-04-10 19:48:00	0.003182	0.2077	-0.03591	-1.125
2019-04-10 19:53:00	0.01318	0.1977	-0.03591	-1.205
2019-04-10 19:58:00	0.003182	0.1877	-0.03591	-1.175
2019-04-10 20:03:00	0.003182	0.1877	-0.03591	-1.215
2019-04-10 20:08:00	0.003182	0.1877	-0.03591	-1.405
2019-04-10 20:13:00	0.003182	0.1877	-0.03591	-1.395
2019-04-10 20:18:00	0.003182	0.1877	-0.03591	-1.715
2019-04-10 20:23:00	0.003182	0.1477	-0.03591	-1.685
2019-04-10 20:28:00	0.003182	0.1777	-0.03591	-1.675
2019-04-10 20:33:00	0.003182	0.1477	-0.03591	-1.765
2019-04-10 20:38:00	0.003182	0.1777	-0.03591	-1.675
2019-04-10 20:43:00	0.003182	0.1477	-0.03591	-1.855
2019-04-10 20:48:00	0.003182	0.1477	-0.03591	-1.815
2019-04-10 20:53:00	-0.01682	0.1277	-0.03591	-1.855
2019-04-10 20:58:00	-0.01682	0.1177	-0.03591	-2.005
2019-04-10 21:03:00	-0.01682	0.1177	-0.03591	-2.005
2019-04-10 21:08:00	-0.01682	0.1277	-0.03591	-2.035
2019-04-10 21:13:00	-0.006818	0.1377	-0.03591	-2.235
2019-04-10 21:18:00	-0.01682	0.1377	-0.03591	-2.115
2019-04-10 21:23:00	-0.01682	0.1477	-0.03591	-2.045
2019-04-10 21:28:00	-0.01682	0.1377	-0.03591	-2.195
2019-04-10 21:33:00	-0.01682	0.1377	-0.03591	-2.285
2019-04-10 21:38:00	-0.01682	0.1377	-0.03591	-2.735
2019-04-10 21:43:00	-0.01682	0.1377	-0.03591	-3.495
2019-04-10 21:48:00	-0.01682	0.1377	-0.03591	-3.785
2019-04-10 21:53:00	-0.02682	0.1177	-0.03591	-4.295
2019-04-10 21:58:00	-0.02682	0.1077	-0.03591	-4.335
2019-04-10 22:03:00	-0.02682	0.1077	-0.03591	-4.255
2019-04-10 22:08:00	-0.02682	0.1077	-0.03591	-4.275
2019-04-10 22:13:00	-0.02682	0.1077	-0.03591	-4.395
2019-04-10 22:18:00	-0.02682	0.1077	-0.03591	-4.045
2019-04-10 22:23:00	-0.02682	0.1077	-0.03591	-4.495
2019-04-10 22:28:00	-0.02682	0.09773	-0.03591	-4.585
2019-04-10 22:33:00	-0.02682	0.1077	-0.03591	-3.855
2019-04-10 22:38:00	-0.02682	0.1077	-0.03591	-4.205
2019-04-10 22:43:00	-0.02682	0.1077	-0.03591	-4.195
2019-04-10 22:48:00	-0.02682	0.1377	-0.03591	-4.195
2019-04-10 22:53:00	-0.02682	0.1077	-0.03591	-3.825
2019-04-10 22:58:00	-0.02682	0.1177	-0.03591	-3.815
2019-04-10 23:03:00	-0.02682	0.1477	-0.03591	-3.935
2019-04-10 23:08:00	-0.02682	0.1477	-0.03591	-3.685
2019-04-10 23:13:00	-0.02682	0.1477	-0.03591	-3.295
2019-04-10 23:18:00	-0.02682	0.1877	-0.03591	-3.325
2019-04-10 23:23:00	-0.02682	0.1877	-0.03591	-3.495
2019-04-10 23:28:00	-0.03682	0.1477	-0.03591	-3.265
2019-04-10 23:33:00	-0.03682	0.1777	-0.03591	-3.375
2019-04-10 23:38:00	-0.03682	0.1677	-0.03591	-3.455
2019-04-10 23:43:00	-0.03682	0.1477	-0.03591	-3.295
2019-04-10 23:48:00	-0.03682	0.1477	-0.03591	-3.845
2019-04-10 23:53:00	-0.02682	0.1477	-0.03591	-4.255
2019-04-10 23:58:00	-0.02682	0.1677	-0.03591	-4.585
2019-04-11 00:03:00	-0.03682	0.1477	-0.03591	-4.375
2019-04-11 00:08:00	-0.03682	0.1177	-0.03591	-3.995
2019-04-11 00:13:00	-0.03682	0.1077	-0.03591	-4.435
2019-04-11 00:18:00	-0.03682	0.1477	-0.03591	-3.475
2019-04-11 00:23:00	-0.03682	0.1477	-0.03591	-3.225
2019-04-11 00:28:00	-0.03682	0.1477	-0.02591	-3.565
2019-04-11 00:33:00	-0.03682	0.1077	-0.03591	-3.625
2019-04-11 00:38:00	-0.03682	0.1177	-0.02591	-3.265
2019-04-11 00:43:00	-0.03682	0.1077	-0.02591	-4.175
2019-04-11 00:48:00	-0.03682	0.1077	-0.02591	-3.865
2019-04-11 00:53:00	-0.03682	0.1077	-0.02591	-3.365
2019-04-11 00:58:00	-0.03682	0.09773	-0.02591	-3.795
2019-04-11 01:03:00	-0.03682	0.1377	-0.02591	-3.685
2019-04-11 01:08:00	-0.03682	0.1077	-0.02591	-3.415
2019-04-11 01:13:00	-0.03682	0.1077	-0.02591	-3.825
2019-04-11 01:18:00	-0.03682	0.1077	-0.02591	-3.565
2019-04-11 01:23:00	-0.03682	0.1077	-0.03591	-3.765
2019-04-11 01:28:00	-0.03682	0.09773	-0.02591	-4.485
2019-04-11 01:33:00	-0.03682	0.1077	-0.02591	-3.855
2019-04-11 01:38:00	-0.03682	0.09773	-0.02591	-3.805
2019-04-11 01:43:00	-0.03682	0.1077	-0.02591	-4.045
2019-04-11 01:48:00	-0.03682	0.09773	-0.02591	-4.575
2019-04-11 01:53:00	-0.03682	0.1077	-0.02591	-4.255
2019-04-11 01:58:00	-0.03682	0.08773	-0.02591	-3.695
2019-04-11 02:03:00	-0.03682	0.08773	-0.03591	-3.445
2019-04-11 02:08:00	-0.03682	0.08773	-0.02591	-4.215
2019-04-11 02:13:00	-0.03682	0.06773	-0.02591	-4.825
2019-04-11 02:18:00	-0.03682	0.06773	-0.02591	-3.935
2019-04-11 02:23:00	-0.03682	0.08773	-0.02591	-3.215
2019-04-11 02:28:00	-0.03682	0.08773	-0.02591	-3.995
2019-04-11 02:33:00	-0.03682	0.08773	-0.02591	-4.895
2019-04-11 02:38:00	-0.03682	0.08773	-0.02591	-4.965
2019-04-11 02:43:00	-0.03682	0.07773	-0.02591	-5.105
2019-04-11 02:48:00	-0.03682	0.06773	-0.02591	-5.155
2019-04-11 02:53:00	-0.03682	0.1377	-0.02591	-5.235
2019-04-11 02:58:00	-0.03682	0.1177	-0.02591	-5.225
2019-04-11 03:03:00	-0.03682	0.08773	-0.02591	-5.045
2019-04-11 03:08:00	-0.03682	0.1177	-0.02591	-5.255
2019-04-11 03:13:00	-0.03682	0.1077	-0.02591	-5.525
2019-04-11 03:18:00	-0.03682	0.1077	-0.02591	-5.435
2019-04-11 03:23:00	-0.03682	0.1077	-0.03591	-5.435
2019-04-11 03:28:00	-0.03682	0.1077	-0.03591	-5.305
2019-04-11 03:33:00	-0.03682	0.1077	-0.03591	-5.315
2019-04-11 03:38:00	-0.03682	0.1077	-0.02591	-4.615
2019-04-11 03:43:00	-0.03682	0.1077	-0.02591	-3.825
2019-04-11 03:48:00	-0.03682	0.1077	-0.02591	-3.545
2019-04-11 03:53:00	-0.03682	0.1077	-0.03591	-3.565
2019-04-11 03:58:00	-0.03682	0.09773	-0.03591	-3.365
2019-04-11 04:03:00	-0.03682	0.09773	-0.02591	-2.555
2019-04-11 04:08:00	-0.02682	0.09773	-0.02591	-2.565
2019-04-11 04:13:00	-0.02682	0.09773	-0.02591	-2.375
2019-04-11 04:18:00	-0.02682	0.09773	-0.03591	-2.195
2019-04-11 04:23:00	-0.02682	0.09773	-0.02591	-2.125
2019-04-11 04:28:00	-0.02682	0.09773	-0.02591	-1.935
2019-04-11 04:33:00	-0.02682	0.09773	-0.02591	-1.865
2019-04-11 04:38:00	-0.02682	0.08773	-0.03591	-1.875
2019-04-11 04:43:00	-0.02682	0.09773	-0.03591	-1.365
2019-04-11 04:48:00	-0.01682	0.09773	-0.02591	-0.795
2019-04-11 04:53:00	-0.01682	0.09773	-0.02591	-0.455
2019-04-11 04:58:00	-0.01682	0.09773	-0.02591	-0.315
2019-04-11 05:03:00	-0.01682	0.09773	-0.02591	-0.325
2019-04-11 05:08:00	-0.01682	0.09773	-0.02591	-0.245
2019-04-11 05:13:00	-0.006818	0.09773	-0.02591	-0.035
2019-04-11 05:18:00	0.003182	0.09773	-0.02591	0.155
2019-04-11 05:23:00	0.003182	0.09773	-0.02591	0.285
2019-04-11 05:28:00	0.003182	0.1077	-0.02591	0.345
2019-04-11 05:33:00	0.003182	0.09773	-0.02591	0.335
2019-04-11 05:38:00	0.003182	0.09773	-0.02591	0.385
2019-04-11 05:43:00	0.003182	0.09773	-0.02591	0.455
2019-04-11 05:48:00	0.003182	0.1077	-0.02591	0.445
2019-04-11 05:53:00	0.003182	0.09773	-0.02591	0.325
2019-04-11 05:58:00	0.003182	0.09773	-0.03591	0.325
2019-04-11 06:03:00	0.003182	0.09773	-0.02591	0.275
2019-04-11 06:08:00	0.003182	0.09773	-0.02591	0.155
2019-04-11 06:13:00	0.003182	0.09773	-0.02591	0.195
2019-04-11 06:18:00	0.003182	0.09773	-0.03591	0.215
2019-04-11 06:23:00	0.003182	0.09773	-0.03591	0.135
2019-04-11 06:28:00	0.003182	0.1077	-0.03591	0.095
2019-04-11 06:33:00	0.003182	0.09773	-0.03591	0.075
2019-04-11 06:38:00	0.003182	0.09773	-0.03591	-0.005
2019-04-11 06:43:00	0.003182	0.09773	-0.03591	-0.035
2019-04-11 06:48:00	0.003182	0.09773	-0.02591	-0.085
2019-04-11 06:53:00	0.003182	0.1077	-0.03591	-0.155
2019-04-11 06:58:00	0.003182	0.1077	-0.03591	-0.215
2019-04-11 07:03:00	0.003182	0.1077	-0.02591	-0.185
2019-04-11 07:08:00	0.003182	0.1077	-0.03591	-0.185
2019-04-11 07:13:00	0.01318	0.1077	-0.03591	-0.105
2019-04-11 07:18:00	0.01318	0.1177	-0.03591	-0.085
2019-04-11 07:23:00	0.01318	0.1177	-0.02591	-0.075
2019-04-11 07:28:00	0.01318	0.1377	-0.03591	0.065
2019-04-11 07:33:00	0.01318	0.1377	-0.03591	0.145
2019-04-11 07:38:00	0.02318	0.1377	-0.02591	0.115
2019-04-11 07:43:00	0.01318	0.1477	-0.03591	0.155
2019-04-11 07:48:00	0.02318	0.1577	-0.03591	0.215
2019-04-11 07:53:00	0.02318	0.1777	-0.02591	0.675
2019-04-11 07:58:00	0.02318	0.1577	-0.03591	0.755
2019-04-11 08:03:00	0.02318	0.1877	-0.03591	0.735
2019-04-11 08:08:00	0.03318	0.1877	-0.02591	0.835
2019-04-11 08:13:00	0.03318	0.1977	-0.02591	1.045
2019-04-11 08:18:00	0.03318	0.2077	-0.02591	1.185
2019-04-11 08:23:00	0.03318	0.2477	-0.02591	1.245
2019-04-11 08:28:00	0.03318	0.2377	-0.02591	1.345
2019-04-11 08:33:00	0.03318	0.2277	-0.02591	1.415
2019-04-11 08:38:00	0.03318	0.2277	-0.02591	1.395
2019-04-11 08:43:00	0.03318	0.2277	-0.02591	1.345
2019-04-11 08:48:00	0.03318	0.2277	-0.02591	1.345
2019-04-11 08:53:00	0.03318	0.2677	-0.01591	1.575
2019-04-11 08:58:00	0.04318	0.2677	0.004091	2.445
2019-04-11 09:03:00	0.07318	0.3777	0.004091	4.905
2019-04-11 09:08:00	0.09318	0.2677	0.004091	5.735
2019-04-11 09:13:00	0.07318	0.2877	0.004091	3.335
2019-04-11 09:18:00	0.06318	0.3577	-0.01591	2.775
2019-04-11 09:23:00	0.07318	0.2677	0.004091	3.305
2019-04-11 09:28:00	0.07318	0.2977	0.004091	4.065
2019-04-11 09:33:00	0.07318	0.2977	0.004091	3.675
2019-04-11 09:38:00	0.06318	0.2977	0.004091	3.535
2019-04-11 09:43:00	0.05318	0.3577	0.004091	3.305
2019-04-11 09:48:00	0.07318	0.3577	0.004091	3.425
2019-04-11 09:53:00	0.06318	0.2977	0.004091	3.315
2019-04-11 09:58:00	0.06318	0.2877	0.004091	3.565
2019-04-11 10:03:00	0.05318	0.3377	0.004091	3.745
2019-04-11 10:08:00	0.07318	0.3577	0.02409	4.775
2019-04-11 10:13:00	0.09318	0.3577	0.01409	4.915
2019-04-11 10:18:00	0.07318	0.4077	0.004091	4.685
2019-04-11 10:23:00	0.07318	0.2777	0.01409	4.885
2019-04-11 10:23:00	0.07318	0.2777	0.01409	4.885
2019-04-11 10:27:00	0.09318	0.3277	-0.01591	4.185
2019-04-11 10:32:00	0.1132	0.2977	0.004091	3.885
2019-04-11 10:37:00	0.1432	0.3677	0.004091	4.425
2019-04-11 10:42:00	0.1432	0.3477	-0.005909	3.945
2019-04-11 10:47:00	0.1132	0.3277	-0.01591	3.835
2019-04-11 10:52:00	0.1132	0.3577	-0.01591	3.505
2019-04-11 10:57:00	0.1132	0.3777	-0.02591	3.575
2019-04-11 11:02:00	0.1032	0.3377	-0.02591	3.445
2019-04-11 11:07:00	0.1032	0.3377	-0.02591	3.455
2019-04-11 11:12:00	0.09318	0.2877	-0.03591	3.255
2019-04-11 11:17:00	0.09318	0.2777	-0.03591	3.145
2019-04-11 11:22:00	0.09318	0.2977	-0.03591	3.315
2019-04-11 11:27:00	0.1032	0.2977	-0.02591	3.445
2019-04-11 11:32:00	0.1032	0.2977	-0.01591	3.415
2019-04-11 11:37:00	0.1032	0.3177	-0.02591	3.535
2019-04-11 11:42:00	0.1132	0.3277	-0.01591	3.505
2019-04-11 11:47:00	0.1132	0.3177	-0.01591	3.465
2019-04-11 11:52:00	0.1532	0.3477	0.01409	4.275
2019-04-11 11:57:00	0.1832	0.3177	0.004091	4.255
2019-04-11 12:02:00	0.1632	0.3577	0.004091	3.805
2019-04-11 12:07:00	0.1832	0.3277	0.004091	4.095
2019-04-11 12:12:00	0.1932	0.3977	0.02409	4.165
2019-04-11 12:17:00	0.2132	0.4977	0.03409	4.605
2019-04-11 12:22:00	0.2332	0.4077	0.04409	4.675
2019-04-11 12:27:00	0.2332	0.5077	0.03409	4.575
2019-04-11 12:32:00	0.2332	0.4677	0.02409	4.315
2019-04-11 12:37:00	0.2432	0.5377	0.05409	4.475
2019-04-11 12:42:00	0.2032	0.3977	-0.03591	3.825
2019-04-11 12:47:00	0.1932	0.4877	-0.005909	4.045
2019-04-11 12:52:00	0.1832	0.3877	-0.01591	3.915
2019-04-11 12:57:00	0.1532	0.4177	-0.03591	3.505
2019-04-11 13:02:00	0.1232	0.4877	-0.03591	3.245
2019-04-11 13:07:00	0.1132	0.3177	-0.03591	3.405
2019-04-11 13:12:00	0.1132	0.3477	-0.03591	3.245
2019-04-11 13:17:00	0.1132	0.3577	-0.03591	3.245
2019-04-11 13:22:00	0.1132	0.4277	-0.02591	3.615
2019-04-11 13:27:00	0.1232	0.3877	-0.02591	3.685
2019-04-11 13:32:00	0.1332	0.4077	-0.02591	3.795
2019-04-11 13:37:00	0.1232	0.3677	-0.02591	3.805
2019-04-11 13:42:00	0.1432	0.3577	-0.01591	3.425
2019-04-11 13:47:00	0.1532	0.3577	0.004091	3.655
2019-04-11 13:52:00	0.1432	0.3977	0.004091	3.655
2019-04-11 13:57:00	0.1432	0.4077	0.004091	3.655
2019-04-11 14:02:00	0.1532	0.4477	0.004091	3.825
2019-04-11 14:07:00	0.1532	0.3577	0.004091	3.935
2019-04-11 14:12:00	0.1532	0.3577	0.01409	4.265
2019-04-11 14:17:00	0.2332	0.5477	0.08409	5.045
2019-04-11 14:22:00	0.2032	0.4677	0.01409	3.915
2019-04-11 14:27:00	0.2432	0.4777	0.07409	5.185
2019-04-11 14:32:00	0.2432	0.5977	0.07409	5.845
2019-04-11 14:37:00	0.2032	0.4277	0.03409	5.375
2019-04-11 14:42:00	0.2232	0.4577	0.06409	5.495
2019-04-11 14:47:00	0.2332	0.5077	0.07409	5.385
2019-04-11 14:52:00	0.2032	0.3777	0.05409	5.225
2019-04-11 14:57:00	0.1732	0.4777	0.004091	4.275
2019-04-11 15:02:00	0.1832	0.4377	0.03409	4.825
2019-04-11 15:07:00	0.1432	0.4277	-0.01591	3.995
2019-04-11 15:12:00	0.1232	0.3877	-0.02591	3.955
2019-04-11 15:17:00	0.1232	0.3777	-0.02591	4.035
2019-04-11 15:22:00	0.1132	0.3977	-0.02591	3.755
2019-04-11 15:27:00	0.1132	0.3377	-0.03591	3.775
2019-04-11 15:32:00	0.1032	0.3777	-0.02591	3.745
2019-04-11 15:37:00	0.1032	0.3577	-0.02591	3.495
2019-04-11 15:42:00	0.1032	0.3677	-0.02591	3.635
2019-04-11 15:47:00	0.1032	0.3577	-0.01591	3.705
2019-04-11 15:52:00	0.08318	0.3177	-0.02591	3.235
2019-04-11 15:57:00	0.07318	0.3577	-0.02591	3.215
2019-04-11 16:02:00	0.07318	0.3377	-0.03591	2.835
2019-04-11 16:07:00	0.06318	0.2877	-0.03591	3.035
2019-04-11 16:12:00	0.05318	0.2777	-0.03591	2.875
2019-04-11 16:17:00	0.04318	0.2377	-0.03591	2.965
2019-04-11 16:22:00	0.03318	0.2877	-0.03591	2.965
2019-04-11 16:27:00	0.03318	0.2977	-0.03591	3.035
2019-04-11 16:32:00	0.03318	0.2477	-0.03591	2.765
2019-04-11 16:37:00	0.03318	0.1977	-0.03591	2.825
2019-04-11 16:42:00	0.03318	0.2277	-0.03591	2.635
2019-04-11 16:47:00	0.03318	0.2377	-0.03591	2.545
2019-04-11 16:52:00	0.03318	0.2277	-0.03591	2.575
2019-04-11 16:57:00	0.02318	0.1877	-0.03591	2.455
2019-04-11 17:02:00	0.02318	0.2277	-0.03591	2.555
2019-04-11 17:07:00	0.02318	0.2277	-0.03591	2.305
2019-04-11 17:12:00	0.02318	0.2377	-0.03591	2.675
2019-04-11 17:17:00	0.03318	0.1877	-0.03591	2.605
2019-04-11 17:22:00	0.03318	0.1877	-0.03591	2.525
2019-04-11 17:27:00	0.03318	0.2177	-0.03591	2.195
2019-04-11 17:32:00	0.03318	0.2377	-0.03591	2.325
2019-04-11 17:37:00	0.02318	0.1877	-0.03591	2.175
2019-04-11 17:42:00	0.02318	0.2077	-0.03591	1.885
2019-04-11 17:47:00	0.02318	0.2077	-0.03591	1.885
2019-04-11 17:52:00	0.01318	0.1977	-0.03591	1.945
2019-04-11 17:57:00	0.01318	0.2277	-0.03591	1.925
2019-04-11 18:02:00	0.01318	0.2277	-0.03591	1.765
2019-04-11 18:07:00	0.01318	0.2077	-0.03591	1.655
2019-04-11 18:12:00	0.003182	0.1877	-0.03591	1.545
2019-04-11 18:17:00	0.003182	0.1877	-0.03591	1.295
2019-04-11 18:22:00	0.003182	0.1877	-0.03591	1.305
2019-04-11 18:27:00	0.003182	0.1977	-0.03591	1.375
2019-04-11 18:32:00	0.01318	0.2077	-0.03591	1.405
2019-04-11 18:37:00	0.003182	0.1877	-0.03591	1.295
2019-04-11 18:42:00	0.003182	0.1877	-0.03591	1.195
2019-04-11 18:47:00	0.003182	0.1477	-0.03591	1.225
2019-04-11 18:52:00	0.003182	0.1877	-0.03591	1.145
2019-04-11 18:57:00	0.003182	0.1777	-0.03591	1.125
2019-04-11 19:02:00	0.003182	0.1777	-0.03591	1.065
2019-04-11 19:07:00	0.003182	0.1777	-0.04591	1.225
2019-04-11 19:12:00	0.003182	0.1777	-0.04591	1.335
2019-04-11 19:17:00	0.003182	0.1577	-0.05591	1.315
2019-04-11 19:22:00	0.003182	0.1577	-0.03591	1.075
2019-04-11 19:27:00	0.003182	0.1477	-0.04591	1.195
2019-04-11 19:32:00	0.003182	0.1577	-0.05591	1.025
2019-04-11 19:37:00	0.003182	0.1577	-0.04591	1.005
2019-04-11 19:42:00	0.003182	0.1577	-0.04591	1.155
2019-04-11 19:47:00	0.003182	0.1577	-0.05591	1.045
2019-04-11 19:52:00	0.003182	0.1477	-0.04591	1.425
2019-04-11 19:57:00	0.003182	0.1477	-0.04591	0.945
2019-04-11 20:02:00	-0.006818	0.1477	-0.04591	1.035
2019-04-11 20:07:00	0.003182	0.1377	-0.03591	1.055
2019-04-11 20:12:00	0.003182	0.1377	-0.04591	0.875
2019-04-11 20:17:00	-0.006818	0.1377	-0.04591	0.575
2019-04-11 20:22:00	-0.006818	0.1377	-0.04591	1.135
2019-04-11 20:27:00	-0.006818	0.1277	-0.04591	0.465
2019-04-11 20:32:00	-0.01682	0.1277	-0.04591	0.735
2019-04-11 20:37:00	-0.006818	0.1277	-0.03591	0.425
2019-04-11 20:42:00	-0.006818	0.1177	-0.03591	0.335
2019-04-11 20:47:00	-0.01682	0.1177	-0.03591	0.475
2019-04-11 20:52:00	-0.006818	0.1277	-0.03591	0.445
2019-04-11 20:57:00	-0.006818	0.1277	-0.04591	0.365
2019-04-11 21:02:00	-0.006818	0.1177	-0.03591	0.325
2019-04-11 21:07:00	-0.006818	0.1177	-0.03591	0.065
2019-04-11 21:12:00	-0.006818	0.1077	-0.03591	0.085
2019-04-11 21:17:00	-0.006818	0.1177	-0.03591	0.025
2019-04-11 21:22:00	-0.006818	0.1277	-0.03591	-0.085
2019-04-11 21:27:00	-0.01682	0.1177	-0.03591	-0.195
2019-04-11 21:32:00	-0.01682	0.1077	-0.03591	-0.295
2019-04-11 21:37:00	-0.01682	0.1077	-0.03591	-0.165
2019-04-11 21:42:00	-0.01682	0.1077	-0.03591	0.005
2019-04-11 21:47:00	-0.006818	0.1077	-0.03591	-0.035
2019-04-11 21:52:00	-0.01682	0.1077	-0.03591	-0.125
2019-04-11 21:57:00	-0.01682	0.1077	-0.03591	0.055
2019-04-11 22:02:00	-0.01682	0.1077	-0.03591	-0.135
2019-04-11 22:07:00	-0.01682	0.1077	-0.03591	-0.155
2019-04-11 22:12:00	-0.01682	0.1077	-0.03591	-0.335
2019-04-11 22:17:00	-0.01682	0.1077	-0.03591	-0.195
2019-04-11 22:22:00	-0.01682	0.1077	-0.03591	-0.255
2019-04-11 22:27:00	-0.01682	0.1077	-0.03591	-0.245
2019-04-11 22:32:00	-0.01682	0.1077	-0.03591	-0.125
2019-04-11 22:37:00	-0.01682	0.1077	-0.03591	-0.265
2019-04-11 22:42:00	-0.01682	0.1077	-0.03591	-0.155
2019-04-11 22:47:00	-0.01682	0.1077	-0.03591	-0.225
2019-04-11 22:52:00	-0.01682	0.1077	-0.03591	-0.375
2019-04-11 22:57:00	-0.01682	0.1077	-0.03591	-0.515
2019-04-11 23:02:00	-0.01682	0.1077	-0.03591	-0.195
2019-04-11 23:07:00	-0.01682	0.1077	-0.03591	-0.075
2019-04-11 23:12:00	-0.01682	0.09773	-0.03591	0.165
2019-04-11 23:17:00	-0.01682	0.09773	-0.03591	-0.665
2019-04-11 23:22:00	-0.01682	0.09773	-0.03591	-0.365
2019-04-11 23:27:00	-0.01682	0.09773	-0.03591	-0.545
2019-04-11 23:32:00	-0.01682	0.09773	-0.03591	-0.505
2019-04-11 23:37:00	-0.01682	0.09773	-0.03591	-0.615
2019-04-11 23:42:00	-0.01682	0.1077	-0.03591	-0.585
2019-04-11 23:47:00	-0.01682	0.09773	-0.03591	-0.765
2019-04-11 23:52:00	-0.01682	0.08773	-0.03591	-0.915
2019-04-11 23:57:00	-0.01682	0.09773	-0.03591	-0.945
2019-04-12 00:02:00	-0.01682	0.09773	-0.03591	-0.665
2019-04-12 00:07:00	-0.01682	0.09773	-0.03591	-0.695
2019-04-12 00:12:00	-0.02682	0.09773	-0.03591	-1.005
2019-04-12 00:17:00	-0.02682	0.09773	-0.03591	-0.955
2019-04-12 00:22:00	-0.02682	0.09773	-0.03591	-1.145
2019-04-12 00:27:00	-0.01682	0.09773	-0.03591	-1.055
2019-04-12 00:32:00	-0.01682	0.09773	-0.03591	-1.475
2019-04-12 00:37:00	-0.01682	0.09773	-0.03591	-1.665
2019-04-12 00:42:00	-0.02682	0.09773	-0.03591	-1.855
2019-04-12 00:47:00	-0.02682	0.09773	-0.03591	-1.775
2019-04-12 00:52:00	-0.02682	0.1077	-0.03591	-2.115
2019-04-12 00:57:00	-0.02682	0.1077	-0.03591	-2.005
2019-04-12 01:02:00	-0.02682	0.1077	-0.03591	-2.125
2019-04-12 01:07:00	-0.02682	0.09773	-0.03591	-2.315
2019-04-12 01:12:00	-0.02682	0.1077	-0.03591	-2.595
2019-04-12 01:17:00	-0.02682	0.09773	-0.03591	-2.655
2019-04-12 01:22:00	-0.02682	0.09773	-0.03591	-2.895
2019-04-12 01:27:00	-0.02682	0.1077	-0.03591	-3.105
2019-04-12 01:32:00	-0.02682	0.08773	-0.03591	-3.065
2019-04-12 01:37:00	-0.02682	0.09773	-0.03591	-2.775
2019-04-12 01:42:00	-0.02682	0.09773	-0.03591	-2.765
2019-04-12 01:47:00	-0.02682	0.09773	-0.03591	-2.835
2019-04-12 01:52:00	-0.03682	0.09773	-0.03591	-2.725
2019-04-12 01:57:00	-0.03682	0.09773	-0.03591	-2.555
2019-04-12 02:02:00	-0.03682	0.09773	-0.03591	-2.545
2019-04-12 02:07:00	-0.03682	0.09773	-0.03591	-3.045
2019-04-12 02:12:00	-0.03682	0.09773	-0.03591	-3.355
2019-04-12 02:17:00	-0.03682	0.08773	-0.03591	-3.015
2019-04-12 02:22:00	-0.03682	0.08773	-0.03591	-2.795
2019-04-12 02:27:00	-0.03682	0.08773	-0.03591	-3.575
2019-04-12 02:32:00	-0.03682	0.08773	-0.03591	-3.425
2019-04-12 02:37:00	-0.03682	0.08773	-0.03591	-3.175
2019-04-12 02:42:00	-0.03682	0.08773	-0.03591	-3.425
2019-04-12 02:47:00	-0.03682	0.08773	-0.03591	-3.515
2019-04-12 02:52:00	-0.03682	0.07773	-0.03591	-3.325
2019-04-12 02:57:00	-0.03682	0.08773	-0.03591	-3.365
2019-04-12 03:02:00	-0.03682	0.08773	-0.03591	-3.425
2019-04-12 03:07:00	-0.03682	0.08773	-0.03591	-3.505
2019-04-12 03:12:00	-0.03682	0.08773	-0.03591	-3.615
2019-04-12 03:17:00	-0.03682	0.08773	-0.04591	-4.155
2019-04-12 03:22:00	-0.03682	0.08773	-0.03591	-4.145
2019-04-12 03:27:00	-0.03682	0.08773	-0.04591	-4.035
2019-04-12 03:32:00	-0.03682	0.07773	-0.04591	-3.965
2019-04-12 03:37:00	-0.03682	0.08773	-0.05591	-3.745
2019-04-12 03:42:00	-0.03682	0.08773	-0.05591	-3.625
2019-04-12 03:47:00	-0.03682	0.08773	-0.06591	-3.865
2019-04-12 03:52:00	-0.03682	0.07773	-0.07591	-3.845
2019-04-12 03:57:00	-0.03682	0.07773	-0.07591	-3.795
2019-04-12 04:02:00	-0.03682	0.07773	-0.08591	-3.585
2019-04-12 04:07:00	-0.03682	0.07773	-0.1059	-4.115
2019-04-12 04:12:00	-0.03682	0.07773	-0.1159	-3.855
2019-04-12 04:17:00	-0.03682	0.07773	-0.1259	-3.895
2019-04-12 04:22:00	-0.03682	0.06773	-0.1459	-3.835
2019-04-12 04:27:00	-0.03682	0.07773	-0.1559	-4.265
2019-04-12 04:32:00	-0.03682	0.06773	-0.1759	-4.725
2019-04-12 04:37:00	-0.03682	0.07773	-0.1959	-4.705
2019-04-12 04:42:00	-0.03682	0.06773	-0.2159	-4.005
2019-04-12 04:47:00	-0.03682	0.07773	-0.2359	-4.235
2019-04-12 04:52:00	-0.03682	0.06773	-0.2659	-4.185
2019-04-12 04:57:00	-0.03682	0.06773	-0.2959	-4.685
2019-04-12 05:02:00	-0.03682	0.06773	-0.3059	-4.715
2019-04-12 05:07:00	-0.03682	0.06773	-0.3559	-4.445
2019-04-12 05:12:00	-0.03682	0.06773	-0.3859	-4.035
2019-04-12 05:17:00	-0.03682	0.06773	-0.4659	-4.215
2019-04-12 05:22:00	-0.03682	0.06773	-0.5159	-4.315
2019-04-12 05:27:00	-0.03682	0.06773	-0.5559	-4.435
2019-04-12 05:32:00	-0.03682	0.07773	-0.6059	-4.485
2019-04-12 05:37:00	-0.03682	0.08773	-0.6659	-4.455
2019-04-12 05:42:00	-0.03682	0.08773	-0.7059	-4.185
2019-04-12 05:47:00	-0.03682	0.08773	-0.7459	-4.295
2019-04-12 05:52:00	-0.03682	0.08773	-0.7859	-4.305
2019-04-12 05:57:00	-0.03682	0.07773	-0.8259	-4.465
2019-04-12 06:02:00	-0.03682	0.06773	-0.8659	-4.545
2019-04-12 06:07:00	-0.03682	0.07773	-0.9059	-4.655
2019-04-12 06:12:00	-0.03682	0.08773	-0.9459	-4.625
2019-04-12 06:17:00	-0.03682	0.08773	-0.9759	-4.665
2019-04-12 06:22:00	-0.03682	0.08773	-1.016	-4.665
2019-04-12 06:27:00	-0.03682	0.08773	-1.066	-4.655
2019-04-12 06:32:00	-0.03682	0.07773	-1.106	-4.605
2019-04-12 06:37:00	-0.03682	0.08773	-1.136	-4.565
2019-04-12 06:42:00	-0.03682	0.08773	-1.166	-4.425
2019-04-12 06:47:00	-0.03682	0.09773	-1.196	-4.315
2019-04-12 06:52:00	-0.02682	0.1077	-1.216	-3.975
2019-04-12 06:57:00	-0.02682	0.1077	-1.256	-3.885
2019-04-12 07:02:00	-0.02682	0.1177	-1.276	-3.625
2019-04-12 07:07:00	-0.02682	0.1477	-1.296	-4.265
2019-04-12 07:12:00	-0.02682	0.1477	-1.326	-4.255
2019-04-12 07:17:00	-0.01682	0.1477	-1.346	-3.585
2019-04-12 07:22:00	-0.01682	0.1577	-1.356	-3.255
2019-04-12 07:27:00	-0.01682	0.1777	-1.366	-2.825
2019-04-12 07:32:00	0.003182	0.1777	-1.386	-2.355
2019-04-12 07:37:00	0.003182	0.1877	-1.406	-2.415
2019-04-12 07:42:00	0.003182	0.1877	-1.406	-1.795
2019-04-12 07:47:00	0.003182	0.1977	-1.416	-1.675
2019-04-12 07:52:00	0.01318	0.2277	-1.436	-1.715
2019-04-12 07:57:00	0.003182	0.2277	-1.446	-1.995
2019-04-12 08:02:00	0.01318	0.2277	-1.446	-1.695
2019-04-12 08:07:00	0.01318	0.2377	-1.446	-0.115
2019-04-12 08:12:00	0.02318	0.2477	-1.446	-0.225
2019-04-12 08:17:00	0.02318	0.2677	-1.436	2.715
2019-04-12 08:22:00	0.03318	0.2277	-1.436	0.555
2019-04-12 08:27:00	0.03318	0.2277	-1.426	-0.725
2019-04-12 08:32:00	0.04318	0.2277	-1.406	-0.525
2019-04-12 08:37:00	0.05318	0.2377	-1.396	-0.395
2019-04-12 08:42:00	0.06318	0.2377	-1.386	-0.735
2019-04-12 08:47:00	0.07318	0.2477	-1.356	-1.125
2019-04-12 08:52:00	0.08318	0.2677	-1.336	-0.895
2019-04-12 08:57:00	0.09318	0.2877	-1.306	0.185
2019-04-12 09:02:00	0.1032	0.2877	-1.276	-0.525
2019-04-12 09:07:00	0.1032	0.2977	-1.246	0.435
2019-04-12 09:12:00	0.1032	0.2977	-1.206	0.035
2019-04-12 09:17:00	0.1132	0.3077	-1.166	0.295
2019-04-12 09:22:00	0.1232	0.3577	-1.116	0.975
2019-04-12 09:27:00	0.1332	0.3677	-1.066	0.085
2019-04-12 09:32:00	0.1432	0.3677	-1.016	0.145
2019-04-12 09:37:00	0.1532	0.3777	-0.9559	0.925
2019-04-12 09:42:00	0.1532	0.3877	-0.8959	3.575
2019-04-12 09:47:00	0.1532	0.3877	-0.8459	3.885
2019-04-12 09:52:00	0.1532	0.4177	-0.7859	2.305
2019-04-12 09:57:00	0.1532	0.4177	-0.7259	2.715
2019-04-12 10:02:00	0.1632	0.4277	-0.6659	1.625
2019-04-12 10:07:00	0.1732	0.4277	-0.5859	1.395
2019-04-12 10:12:00	0.1832	0.4677	-0.5159	1.695
2019-04-12 10:17:00	0.1832	0.4377	-0.4559	4.465
2019-04-12 10:22:00	0.1832	0.4577	-0.3759	1.215
2019-04-12 10:27:00	0.1832	0.5977	-0.3059	1.285
2019-04-12 10:32:00	0.1732	0.5277	-0.2359	3.165
2019-04-12 10:37:00	0.1832	0.4977	-0.1859	3.655
2019-04-12 10:42:00	0.1532	0.3877	-0.1659	3.125
2019-04-12 10:47:00	0.1532	0.3877	-0.1559	3.035
2019-04-12 10:52:00	0.1532	0.4977	-0.1559	2.815
2019-04-12 10:57:00	0.1532	0.5177	-0.1559	3.805
2019-04-12 11:02:00	0.1632	0.5077	-0.1459	5.855
2019-04-12 11:07:00	0.1632	0.5477	-0.1459	4.155
2019-04-12 11:12:00	0.1632	0.4977	-0.1359	3.685
2019-04-12 11:17:00	0.1632	0.5577	-0.1259	4.205
2019-04-12 11:22:00	0.1432	0.3477	-0.1159	3.805
--		--	--
2019-04-11 11:27:00	0.1032	0.2977	-0.02591	3.445
2019-04-11 11:32:00	0.1032	0.2977	-0.01591	3.415
2019-04-11 11:37:00	0.1032	0.3177	-0.02591	3.535
2019-04-11 11:42:00	0.1132	0.3277	-0.01591	3.505
2019-04-11 11:47:00	0.1132	0.3177	-0.01591	3.465
2019-04-11 11:52:00	0.1532	0.3477	0.01409	4.275
2019-04-11 11:57:00	0.1832	0.3177	0.004091	4.255
2019-04-11 12:02:00	0.1632	0.3577	0.004091	3.805
2019-04-11 12:07:00	0.1832	0.3277	0.004091	4.095
2019-04-11 12:12:00	0.1932	0.3977	0.02409	4.165
2019-04-11 12:17:00	0.2132	0.4977	0.03409	4.605
2019-04-11 12:22:00	0.2332	0.4077	0.04409	4.675
2019-04-11 12:27:00	0.2332	0.5077	0.03409	4.575
2019-04-11 12:32:00	0.2332	0.4677	0.02409	4.315
2019-04-11 12:37:00	0.2432	0.5377	0.05409	4.475
2019-04-11 12:42:00	0.2032	0.3977	-0.03591	3.825
2019-04-11 12:47:00	0.1932	0.4877	-0.005909	4.045
2019-04-11 12:52:00	0.1832	0.3877	-0.01591	3.915
2019-04-11 12:57:00	0.1532	0.4177	-0.03591	3.505
2019-04-11 13:02:00	0.1232	0.4877	-0.03591	3.245
2019-04-11 13:07:00	0.1132	0.3177	-0.03591	3.405
2019-04-11 13:12:00	0.1132	0.3477	-0.03591	3.245
2019-04-11 13:17:00	0.1132	0.3577	-0.03591	3.245
2019-04-11 13:22:00	0.1132	0.4277	-0.02591	3.615
2019-04-11 13:27:00	0.1232	0.3877	-0.02591	3.685
2019-04-11 13:32:00	0.1332	0.4077	-0.02591	3.795
2019-04-11 13:37:00	0.1232	0.3677	-0.02591	3.805
2019-04-11 13:42:00	0.1432	0.3577	-0.01591	3.425
2019-04-11 13:47:00	0.1532	0.3577	0.004091	3.655
2019-04-11 13:52:00	0.1432	0.3977	0.004091	3.655
2019-04-11 13:57:00	0.1432	0.4077	0.004091	3.655
2019-04-11 14:02:00	0.1532	0.4477	0.004091	3.825
2019-04-11 14:07:00	0.1532	0.3577	0.004091	3.935
2019-04-11 14:12:00	0.1532	0.3577	0.01409	4.265
2019-04-11 14:17:00	0.2332	0.5477	0.08409	5.045
2019-04-11 14:22:00	0.2032	0.4677	0.01409	3.915
2019-04-11 14:27:00	0.2432	0.4777	0.07409	5.185
2019-04-11 14:32:00	0.2432	0.5977	0.07409	5.845
2019-04-11 14:37:00	0.2032	0.4277	0.03409	5.375
2019-04-11 14:42:00	0.2232	0.4577	0.06409	5.495
2019-04-11 14:47:00	0.2332	0.5077	0.07409	5.385
2019-04-11 14:52:00	0.2032	0.3777	0.05409	5.225
2019-04-11 14:57:00	0.1732	0.4777	0.004091	4.275
2019-04-11 15:02:00	0.1832	0.4377	0.03409	4.825
2019-04-11 15:07:00	0.1432	0.4277	-0.01591	3.995
2019-04-11 15:12:00	0.1232	0.3877	-0.02591	3.955
2019-04-11 15:17:00	0.1232	0.3777	-0.02591	4.035
2019-04-11 15:22:00	0.1132	0.3977	-0.02591	3.755
2019-04-11 15:27:00	0.1132	0.3377	-0.03591	3.775
2019-04-11 15:32:00	0.1032	0.3777	-0.02591	3.745
2019-04-11 15:37:00	0.1032	0.3577	-0.02591	3.495
2019-04-11 15:42:00	0.1032	0.3677	-0.02591	3.635
2019-04-11 15:47:00	0.1032	0.3577	-0.01591	3.705
2019-04-11 15:52:00	0.08318	0.3177	-0.02591	3.235
2019-04-11 15:57:00	0.07318	0.3577	-0.02591	3.215
2019-04-11 16:02:00	0.07318	0.3377	-0.03591	2.835
2019-04-11 16:07:00	0.06318	0.2877	-0.03591	3.035
2019-04-11 16:12:00	0.05318	0.2777	-0.03591	2.875
2019-04-11 16:17:00	0.04318	0.2377	-0.03591	2.965
2019-04-11 16:22:00	0.03318	0.2877	-0.03591	2.965
2019-04-11 16:27:00	0.03318	0.2977	-0.03591	3.035
2019-04-11 16:32:00	0.03318	0.2477	-0.03591	2.765
2019-04-11 16:37:00	0.03318	0.1977	-0.03591	2.825
2019-04-11 16:42:00	0.03318	0.2277	-0.03591	2.635
2019-04-11 16:47:00	0.03318	0.2377	-0.03591	2.545
2019-04-11 16:52:00	0.03318	0.2277	-0.03591	2.575
2019-04-11 16:57:00	0.02318	0.1877	-0.03591	2.455
2019-04-11 17:02:00	0.02318	0.2277	-0.03591	2.555
2019-04-11 17:07:00	0.02318	0.2277	-0.03591	2.305
2019-04-11 17:12:00	0.02318	0.2377	-0.03591	2.675
2019-04-11 17:17:00	0.03318	0.1877	-0.03591	2.605
2019-04-11 17:22:00	0.03318	0.1877	-0.03591	2.525
2019-04-11 17:27:00	0.03318	0.2177	-0.03591	2.195
2019-04-11 17:32:00	0.03318	0.2377	-0.03591	2.325
2019-04-11 17:37:00	0.02318	0.1877	-0.03591	2.175
2019-04-11 17:42:00	0.02318	0.2077	-0.03591	1.885
2019-04-11 17:47:00	0.02318	0.2077	-0.03591	1.885
2019-04-11 17:52:00	0.01318	0.1977	-0.03591	1.945
2019-04-11 17:57:00	0.01318	0.2277	-0.03591	1.925
2019-04-11 18:02:00	0.01318	0.2277	-0.03591	1.765
2019-04-11 18:07:00	0.01318	0.2077	-0.03591	1.655
2019-04-11 18:12:00	0.003182	0.1877	-0.03591	1.545
2019-04-11 18:17:00	0.003182	0.1877	-0.03591	1.295
2019-04-11 18:22:00	0.003182	0.1877	-0.03591	1.305
2019-04-11 18:27:00	0.003182	0.1977	-0.03591	1.375
2019-04-11 18:32:00	0.01318	0.2077	-0.03591	1.405
2019-04-11 18:37:00	0.003182	0.1877	-0.03591	1.295
2019-04-11 18:42:00	0.003182	0.1877	-0.03591	1.195
2019-04-11 18:47:00	0.003182	0.1477	-0.03591	1.225
2019-04-11 18:52:00	0.003182	0.1877	-0.03591	1.145
2019-04-11 18:57:00	0.003182	0.1777	-0.03591	1.125
2019-04-11 19:02:00	0.003182	0.1777	-0.03591	1.065
2019-04-11 19:07:00	0.003182	0.1777	-0.04591	1.225
2019-04-11 19:12:00	0.003182	0.1777	-0.04591	1.335
2019-04-11 19:17:00	0.003182	0.1577	-0.05591	1.315
2019-04-11 19:22:00	0.003182	0.1577	-0.03591	1.075
2019-04-11 19:27:00	0.003182	0.1477	-0.04591	1.195
2019-04-11 19:32:00	0.003182	0.1577	-0.05591	1.025
2019-04-11 19:37:00	0.003182	0.1577	-0.04591	1.005
2019-04-11 19:42:00	0.003182	0.1577	-0.04591	1.155
2019-04-11 19:47:00	0.003182	0.1577	-0.05591	1.045
2019-04-11 19:52:00	0.003182	0.1477	-0.04591	1.425
2019-04-11 19:57:00	0.003182	0.1477	-0.04591	0.945
2019-04-11 20:02:00	-0.006818	0.1477	-0.04591	1.035
2019-04-11 20:07:00	0.003182	0.1377	-0.03591	1.055
2019-04-11 20:12:00	0.003182	0.1377	-0.04591	0.875
2019-04-11 20:17:00	-0.006818	0.1377	-0.04591	0.575
2019-04-11 20:22:00	-0.006818	0.1377	-0.04591	1.135
2019-04-11 20:27:00	-0.006818	0.1277	-0.04591	0.465
2019-04-11 20:32:00	-0.01682	0.1277	-0.04591	0.735
2019-04-11 20:37:00	-0.006818	0.1277	-0.03591	0.425
2019-04-11 20:42:00	-0.006818	0.1177	-0.03591	0.335
2019-04-11 20:47:00	-0.01682	0.1177	-0.03591	0.475
2019-04-11 20:52:00	-0.006818	0.1277	-0.03591	0.445
2019-04-11 20:57:00	-0.006818	0.1277	-0.04591	0.365
2019-04-11 21:02:00	-0.006818	0.1177	-0.03591	0.325
2019-04-11 21:07:00	-0.006818	0.1177	-0.03591	0.065
2019-04-11 21:12:00	-0.006818	0.1077	-0.03591	0.085
2019-04-11 21:17:00	-0.006818	0.1177	-0.03591	0.025
2019-04-11 21:22:00	-0.006818	0.1277	-0.03591	-0.085
2019-04-11 21:27:00	-0.01682	0.1177	-0.03591	-0.195
2019-04-11 21:32:00	-0.01682	0.1077	-0.03591	-0.295
2019-04-11 21:37:00	-0.01682	0.1077	-0.03591	-0.165
2019-04-11 21:42:00	-0.01682	0.1077	-0.03591	0.005
2019-04-11 21:47:00	-0.006818	0.1077	-0.03591	-0.035
2019-04-11 21:52:00	-0.01682	0.1077	-0.03591	-0.125
2019-04-11 21:57:00	-0.01682	0.1077	-0.03591	0.055
2019-04-11 22:02:00	-0.01682	0.1077	-0.03591	-0.135
2019-04-11 22:07:00	-0.01682	0.1077	-0.03591	-0.155
2019-04-11 22:12:00	-0.01682	0.1077	-0.03591	-0.335
2019-04-11 22:17:00	-0.01682	0.1077	-0.03591	-0.195
2019-04-11 22:22:00	-0.01682	0.1077	-0.03591	-0.255
2019-04-11 22:27:00	-0.01682	0.1077	-0.03591	-0.245
2019-04-11 22:32:00	-0.01682	0.1077	-0.03591	-0.125
2019-04-11 22:37:00	-0.01682	0.1077	-0.03591	-0.265
2019-04-11 22:42:00	-0.01682	0.1077	-0.03591	-0.155
2019-04-11 22:47:00	-0.01682	0.1077	-0.03591	-0.225
2019-04-11 22:52:00	-0.01682	0.1077	-0.03591	-0.375
2019-04-11 22:57:00	-0.01682	0.1077	-0.03591	-0.515
2019-04-11 23:02:00	-0.01682	0.1077	-0.03591	-0.195
2019-04-11 23:07:00	-0.01682	0.1077	-0.03591	-0.075
2019-04-11 23:12:00	-0.01682	0.09773	-0.03591	0.165
2019-04-11 23:17:00	-0.01682	0.09773	-0.03591	-0.665
2019-04-11 23:22:00	-0.01682	0.09773	-0.03591	-0.365
2019-04-11 23:27:00	-0.01682	0.09773	-0.03591	-0.545
2019-04-11 23:32:00	-0.01682	0.09773	-0.03591	-0.505
2019-04-11 23:37:00	-0.01682	0.09773	-0.03591	-0.615
2019-04-11 23:42:00	-0.01682	0.1077	-0.03591	-0.585
2019-04-11 23:47:00	-0.01682	0.09773	-0.03591	-0.765
2019-04-11 23:52:00	-0.01682	0.08773	-0.03591	-0.915
2019-04-11 23:57:00	-0.01682	0.09773	-0.03591	-0.945
2019-04-12 00:02:00	-0.01682	0.09773	-0.03591	-0.665
2019-04-12 00:07:00	-0.01682	0.09773	-0.03591	-0.695
2019-04-12 00:12:00	-0.02682	0.09773	-0.03591	-1.005
2019-04-12 00:17:00	-0.02682	0.09773	-0.03591	-0.955
2019-04-12 00:22:00	-0.02682	0.09773	-0.03591	-1.145
2019-04-12 00:27:00	-0.01682	0.09773	-0.03591	-1.055
2019-04-12 00:32:00	-0.01682	0.09773	-0.03591	-1.475
2019-04-12 00:37:00	-0.01682	0.09773	-0.03591	-1.665
2019-04-12 00:42:00	-0.02682	0.09773	-0.03591	-1.855
2019-04-12 00:47:00	-0.02682	0.09773	-0.03591	-1.775
2019-04-12 00:52:00	-0.02682	0.1077	-0.03591	-2.115
2019-04-12 00:57:00	-0.02682	0.1077	-0.03591	-2.005
2019-04-12 01:02:00	-0.02682	0.1077	-0.03591	-2.125
2019-04-12 01:07:00	-0.02682	0.09773	-0.03591	-2.315
2019-04-12 01:12:00	-0.02682	0.1077	-0.03591	-2.595
2019-04-12 01:17:00	-0.02682	0.09773	-0.03591	-2.655
2019-04-12 01:22:00	-0.02682	0.09773	-0.03591	-2.895
2019-04-12 01:27:00	-0.02682	0.1077	-0.03591	-3.105
2019-04-12 01:32:00	-0.02682	0.08773	-0.03591	-3.065
2019-04-12 01:37:00	-0.02682	0.09773	-0.03591	-2.775
2019-04-12 01:42:00	-0.02682	0.09773	-0.03591	-2.765
2019-04-12 01:47:00	-0.02682	0.09773	-0.03591	-2.835
2019-04-12 01:52:00	-0.03682	0.09773	-0.03591	-2.725
2019-04-12 01:57:00	-0.03682	0.09773	-0.03591	-2.555
2019-04-12 02:02:00	-0.03682	0.09773	-0.03591	-2.545
2019-04-12 02:07:00	-0.03682	0.09773	-0.03591	-3.045
2019-04-12 02:12:00	-0.03682	0.09773	-0.03591	-3.355
2019-04-12 02:17:00	-0.03682	0.08773	-0.03591	-3.015
2019-04-12 02:22:00	-0.03682	0.08773	-0.03591	-2.795
2019-04-12 02:27:00	-0.03682	0.08773	-0.03591	-3.575
2019-04-12 02:32:00	-0.03682	0.08773	-0.03591	-3.425
2019-04-12 02:37:00	-0.03682	0.08773	-0.03591	-3.175
2019-04-12 02:42:00	-0.03682	0.08773	-0.03591	-3.425
2019-04-12 02:47:00	-0.03682	0.08773	-0.03591	-3.515
2019-04-12 02:52:00	-0.03682	0.07773	-0.03591	-3.325
2019-04-12 02:57:00	-0.03682	0.08773	-0.03591	-3.365
2019-04-12 03:02:00	-0.03682	0.08773	-0.03591	-3.425
2019-04-12 03:07:00	-0.03682	0.08773	-0.03591	-3.505
2019-04-12 03:12:00	-0.03682	0.08773	-0.03591	-3.615
2019-04-12 03:17:00	-0.03682	0.08773	-0.04591	-4.155
2019-04-12 03:22:00	-0.03682	0.08773	-0.03591	-4.145
2019-04-12 03:27:00	-0.03682	0.08773	-0.04591	-4.035
2019-04-12 03:32:00	-0.03682	0.07773	-0.04591	-3.965
2019-04-12 03:37:00	-0.03682	0.08773	-0.05591	-3.745
2019-04-12 03:42:00	-0.03682	0.08773	-0.05591	-3.625
2019-04-12 03:47:00	-0.03682	0.08773	-0.06591	-3.865
2019-04-12 03:52:00	-0.03682	0.07773	-0.07591	-3.845
2019-04-12 03:57:00	-0.03682	0.07773	-0.07591	-3.795
2019-04-12 04:02:00	-0.03682	0.07773	-0.08591	-3.585
2019-04-12 04:07:00	-0.03682	0.07773	-0.1059	-4.115
2019-04-12 04:12:00	-0.03682	0.07773	-0.1159	-3.855
2019-04-12 04:17:00	-0.03682	0.07773	-0.1259	-3.895
2019-04-12 04:22:00	-0.03682	0.06773	-0.1459	-3.835
2019-04-12 04:27:00	-0.03682	0.07773	-0.1559	-4.265
2019-04-12 04:32:00	-0.03682	0.06773	-0.1759	-4.725
2019-04-12 04:37:00	-0.03682	0.07773	-0.1959	-4.705
2019-04-12 04:42:00	-0.03682	0.06773	-0.2159	-4.005
2019-04-12 04:47:00	-0.03682	0.07773	-0.2359	-4.235
2019-04-12 04:52:00	-0.03682	0.06773	-0.2659	-4.185
2019-04-12 04:57:00	-0.03682	0.06773	-0.2959	-4.685
2019-04-12 05:02:00	-0.03682	0.06773	-0.3059	-4.715
2019-04-12 05:07:00	-0.03682	0.06773	-0.3559	-4.445
2019-04-12 05:12:00	-0.03682	0.06773	-0.3859	-4.035
2019-04-12 05:17:00	-0.03682	0.06773	-0.4659	-4.215
2019-04-12 05:22:00	-0.03682	0.06773	-0.5159	-4.315
2019-04-12 05:27:00	-0.03682	0.06773	-0.5559	-4.435
2019-04-12 05:32:00	-0.03682	0.07773	-0.6059	-4.485
2019-04-12 05:37:00	-0.03682	0.08773	-0.6659	-4.455
2019-04-12 05:42:00	-0.03682	0.08773	-0.7059	-4.185
2019-04-12 05:47:00	-0.03682	0.08773	-0.7459	-4.295
2019-04-12 05:52:00	-0.03682	0.08773	-0.7859	-4.305
2019-04-12 05:57:00	-0.03682	0.07773	-0.8259	-4.465
2019-04-12 06:02:00	-0.03682	0.06773	-0.8659	-4.545
2019-04-12 06:07:00	-0.03682	0.07773	-0.9059	-4.655
2019-04-12 06:12:00	-0.03682	0.08773	-0.9459	-4.625
2019-04-12 06:17:00	-0.03682	0.08773	-0.9759	-4.665
2019-04-12 06:22:00	-0.03682	0.08773	-1.016	-4.665
2019-04-12 06:27:00	-0.03682	0.08773	-1.066	-4.655
2019-04-12 06:32:00	-0.03682	0.07773	-1.106	-4.605
2019-04-12 06:37:00	-0.03682	0.08773	-1.136	-4.565
2019-04-12 06:42:00	-0.03682	0.08773	-1.166	-4.425
2019-04-12 06:47:00	-0.03682	0.09773	-1.196	-4.315
2019-04-12 06:52:00	-0.02682	0.1077	-1.216	-3.975
2019-04-12 06:57:00	-0.02682	0.1077	-1.256	-3.885
2019-04-12 07:02:00	-0.02682	0.1177	-1.276	-3.625
2019-04-12 07:07:00	-0.02682	0.1477	-1.296	-4.265
2019-04-12 07:12:00	-0.02682	0.1477	-1.326	-4.255
2019-04-12 07:17:00	-0.01682	0.1477	-1.346	-3.585
2019-04-12 07:22:00	-0.01682	0.1577	-1.356	-3.255
2019-04-12 07:27:00	-0.01682	0.1777	-1.366	-2.825
2019-04-12 07:32:00	0.003182	0.1777	-1.386	-2.355
2019-04-12 07:37:00	0.003182	0.1877	-1.406	-2.415
2019-04-12 07:42:00	0.003182	0.1877	-1.406	-1.795
2019-04-12 07:47:00	0.003182	0.1977	-1.416	-1.675
2019-04-12 07:52:00	0.01318	0.2277	-1.436	-1.715
2019-04-12 07:57:00	0.003182	0.2277	-1.446	-1.995
2019-04-12 08:02:00	0.01318	0.2277	-1.446	-1.695
2019-04-12 08:07:00	0.01318	0.2377	-1.446	-0.115
2019-04-12 08:12:00	0.02318	0.2477	-1.446	-0.225
2019-04-12 08:17:00	0.02318	0.2677	-1.436	2.715
2019-04-12 08:22:00	0.03318	0.2277	-1.436	0.555
2019-04-12 08:27:00	0.03318	0.2277	-1.426	-0.725
2019-04-12 08:32:00	0.04318	0.2277	-1.406	-0.525
2019-04-12 08:37:00	0.05318	0.2377	-1.396	-0.395
2019-04-12 08:42:00	0.06318	0.2377	-1.386	-0.735
2019-04-12 08:47:00	0.07318	0.2477	-1.356	-1.125
2019-04-12 08:52:00	0.08318	0.2677	-1.336	-0.895
2019-04-12 08:57:00	0.09318	0.2877	-1.306	0.185
2019-04-12 09:02:00	0.1032	0.2877	-1.276	-0.525
2019-04-12 09:07:00	0.1032	0.2977	-1.246	0.435
2019-04-12 09:12:00	0.1032	0.2977	-1.206	0.035
2019-04-12 09:17:00	0.1132	0.3077	-1.166	0.295
2019-04-12 09:22:00	0.1232	0.3577	-1.116	0.975
2019-04-12 09:27:00	0.1332	0.3677	-1.066	0.085
2019-04-12 09:32:00	0.1432	0.3677	-1.016	0.145
2019-04-12 09:37:00	0.1532	0.3777	-0.9559	0.925
2019-04-12 09:42:00	0.1532	0.3877	-0.8959	3.575
2019-04-12 09:47:00	0.1532	0.3877	-0.8459	3.885
2019-04-12 09:52:00	0.1532	0.4177	-0.7859	2.305
2019-04-12 09:57:00	0.1532	0.4177	-0.7259	2.715
2019-04-12 10:02:00	0.1632	0.4277	-0.6659	1.625
2019-04-12 10:07:00	0.1732	0.4277	-0.5859	1.395
2019-04-12 10:12:00	0.1832	0.4677	-0.5159	1.695
2019-04-12 10:17:00	0.1832	0.4377	-0.4559	4.465
2019-04-12 10:22:00	0.1832	0.4577	-0.3759	1.215
2019-04-12 10:27:00	0.1832	0.5977	-0.3059	1.285
2019-04-12 10:32:00	0.1732	0.5277	-0.2359	3.165
2019-04-12 10:37:00	0.1832	0.4977	-0.1859	3.655
2019-04-12 10:42:00	0.1532	0.3877	-0.1659	3.125
2019-04-12 10:47:00	0.1532	0.3877	-0.1559	3.035
2019-04-12 10:52:00	0.1532	0.4977	-0.1559	2.815
2019-04-12 10:57:00	0.1532	0.5177	-0.1559	3.805
2019-04-12 11:02:00	0.1632	0.5077	-0.1459	5.855
2019-04-12 11:07:00	0.1632	0.5477	-0.1459	4.155
2019-04-12 11:12:00	0.1632	0.4977	-0.1359	3.685
2019-04-12 11:17:00	0.1632	0.5577	-0.1259	4.205
2019-04-12 11:22:00	0.1432	0.3477	-0.1159	3.805
2019-04-12 11:35:00	0.2832	0.5077	-0.1459	1.465
2019-04-12 11:40:00	0.2832	0.5877	-0.07591	2.605
2019-04-12 11:45:00	0.2732	0.6877	-0.05591	3.845
2019-04-12 11:50:00	0.2732	0.5377	-0.04591	3.525
2019-04-12 11:55:00	0.2932	0.5877	-0.03591	4.505
2019-04-12 12:00:00	0.2832	0.6777	-0.04591	4.535
2019-04-12 12:05:00	0.2632	0.5577	-0.03591	6.785
2019-04-12 12:10:00	0.2832	0.6177	-0.03591	4.965
2019-04-12 12:15:00	0.2832	0.6577	-0.02591	4.735
2019-04-12 12:20:00	0.2732	0.6977	-0.01591	4.715
2019-04-12 12:25:00	0.2432	0.7777	-0.02591	6.515
2019-04-12 12:30:00	0.2132	0.6777	-0.03591	8.565
2019-04-12 12:35:00	0.2132	0.7377	-0.01591	8.575
2019-04-12 12:40:00	0.1932	0.8377	-0.04591	9.185
2019-04-12 12:45:00	0.2032	0.8877	-0.03591	9.265
2019-04-12 12:50:00	0.2032	0.7577	-0.03591	12.19
2019-04-12 12:55:00	0.2232	0.9577	-0.01591	14.16
2019-04-12 13:00:00	0.2032	0.6577	-0.02591	13.35
2019-04-12 13:05:00	0.2032	0.5777	-0.06591	12.94
2019-04-12 13:10:00	0.2332	0.7377	0.004091	12.37
2019-04-12 13:15:00	0.2332	0.7377	0.004091	13.83
2019-04-12 13:20:00	0.2432	0.7977	-0.01591	10.21
2019-04-12 13:25:00	0.2732	0.8277	-0.01591	7.865
2019-04-12 13:30:00	0.2432	0.7877	-0.01591	9.195
2019-04-12 13:35:00	0.2132	0.7877	-0.07591	8.925
2019-04-12 13:40:00	0.2132	0.8177	-0.06591	8.695
2019-04-12 13:45:00	0.2332	0.8677	-0.03591	8.525
2019-04-12 13:50:00	0.2432	0.8677	-0.02591	9.845
2019-04-12 13:55:00	0.2732	0.8877	0.004091	10.64
2019-04-12 14:00:00	0.2632	0.9677	-0.02591	9.055
2019-04-12 14:05:00	0.2432	0.9277	-0.03591	6.225
2019-04-12 14:10:00	0.2332	0.8377	-0.02591	4.675
2019-04-12 14:15:00	0.2432	0.9477	-0.01591	6.745
2019-04-12 14:20:00	0.2432	0.7277	-0.01591	5.755
2019-04-12 14:25:00	0.2432	0.7777	-0.01591	7.115
2019-04-12 14:30:00	0.2232	0.8077	-0.03591	6.145
2019-04-12 14:35:00	0.2032	0.6877	-0.03591	6.575
2019-04-12 14:40:00	0.2132	0.5877	-0.03591	7.965
2019-04-12 14:45:00	0.2032	0.5877	-0.02591	5.945
2019-04-12 14:50:00	0.2032	0.5577	-0.02591	6.585
2019-04-12 14:55:00	0.1932	0.6877	-0.03591	4.755
2019-04-12 15:00:00	0.1532	0.5377	-0.06591	4.795
2019-04-12 15:05:00	0.1532	0.5277	-0.07591	7.945
2019-04-12 15:10:00	0.1532	0.5377	-0.07591	4.735
2019-04-12 15:15:00	0.1632	0.6177	-0.05591	4.965
2019-04-12 15:20:00	0.1732	0.5677	-0.03591	8.275
2019-04-12 15:25:00	0.1532	0.5277	-0.07591	7.635
2019-04-12 15:30:00	0.1532	0.5177	-0.07591	4.915
2019-04-12 15:35:00	0.1532	0.5177	-0.07591	3.465
2019-04-12 15:40:00	0.1432	0.5077	-0.07591	2.665
2019-04-12 15:45:00	0.1432	0.4777	-0.07591	2.955
2019-04-12 15:50:00	0.1132	0.4677	-0.07591	2.615
2019-04-12 15:55:00	0.1132	0.4277	-0.07591	1.005
2019-04-12 16:00:00	0.1132	0.4077	-0.06591	0.635
2019-04-12 16:05:00	0.1132	0.4577	-0.05591	0.235
2019-04-12 16:10:00	0.1132	0.4277	-0.05591	0.075
2019-04-12 16:15:00	0.1132	0.4277	-0.03591	0.345
2019-04-12 16:20:00	0.1032	0.4077	-0.03591	1.615
2019-04-12 16:25:00	0.1132	0.4677	-0.03591	1.565
2019-04-12 16:30:00	0.1132	0.4577	-0.01591	1.815
2019-04-12 16:35:00	0.1432	0.4077	-0.01591	1.765
2019-04-12 16:40:00	0.1132	0.3677	-0.01591	1.615
2019-04-12 16:45:00	0.1232	0.3877	0.004091	1.785
2019-04-12 16:50:00	0.1432	0.3877	0.004091	2.015
2019-04-12 16:55:00	0.1432	0.3677	0.004091	2.175
2019-04-12 17:00:00	0.1232	0.3777	0.004091	2.205
2019-04-12 17:05:00	0.1132	0.4177	0.004091	2.285
2019-04-12 17:10:00	0.1132	0.3577	0.004091	2.135
2019-04-12 17:15:00	0.1132	0.3677	-0.005909	2.125
2019-04-12 17:20:00	0.1132	0.3677	0.004091	1.935
2019-04-12 17:25:00	0.1032	0.3777	-0.005909	2.385
2019-04-12 17:30:00	0.1032	0.3677	-0.005909	2.005
2019-04-12 17:35:00	0.09318	0.3877	-0.01591	1.715
2019-04-12 17:40:00	0.09318	0.3877	-0.005909	1.705
2019-04-12 17:45:00	0.09318	0.3677	-0.005909	2.265
2019-04-12 17:50:00	0.09318	0.3777	-0.01591	2.005
2019-04-12 17:55:00	0.09318	0.3877	-0.005909	2.245
2019-04-12 18:00:00	0.09318	0.3677	0.004091	1.005
2019-04-12 18:05:00	0.09318	0.3577	0.004091	0.435
2019-04-12 18:10:00	0.09318	0.3377	0.004091	0.085
2019-04-12 18:15:00	0.07318	0.3177	0.004091	-0.085
2019-04-12 18:20:00	0.07318	0.2977	-0.005909	-0.125
2019-04-12 18:25:00	0.07318	0.2977	0.004091	-0.075
2019-04-12 18:30:00	0.07318	0.2677	-0.005909	-0.065
2019-04-12 18:35:00	0.07318	0.2877	-0.005909	-0.085
2019-04-12 18:40:00	0.06318	0.2777	-0.005909	-0.125
2019-04-12 18:45:00	0.06318	0.2777	-0.005909	0.005
2019-04-12 18:50:00	0.05318	0.2377	-0.005909	0.045
2019-04-12 18:55:00	0.05318	0.2677	-0.005909	0.015
2019-04-12 19:00:00	0.04318	0.2677	-0.005909	0.055
2019-04-12 19:05:00	0.03318	0.2677	0.004091	0.215
2019-04-12 19:10:00	0.03318	0.2677	-0.005909	0.125
2019-04-12 19:15:00	0.03318	0.2277	0.004091	0.105
2019-04-12 19:20:00	0.03318	0.2477	-0.005909	-0.075
2019-04-12 19:25:00	0.03318	0.2377	-0.005909	-0.145
2019-04-12 19:30:00	0.03318	0.2377	-0.005909	-0.195
2019-04-12 19:35:00	0.03318	0.2277	-0.005909	-0.145
2019-04-12 19:40:00	0.03318	0.1977	-0.005909	0.005
2019-04-12 19:45:00	0.03318	0.1977	-0.005909	0.015
2019-04-12 19:50:00	0.03318	0.1877	-0.005909	-0.035
2019-04-12 19:55:00	0.03318	0.1877	-0.005909	0.425
2019-04-12 20:00:00	0.03318	0.1977	-0.005909	1.345
2019-04-12 20:05:00	0.03318	0.1977	0.004091	1.605
2019-04-12 20:10:00	0.02318	0.1977	-0.005909	1.615
2019-04-12 20:15:00	0.02318	0.2277	0.004091	1.715
2019-04-12 20:20:00	0.03318	0.2277	-0.005909	1.345
2019-04-12 20:25:00	0.03318	0.1977	-0.005909	1.215
2019-04-12 20:30:00	0.02318	0.1877	-0.005909	1.105
2019-04-12 20:35:00	0.03318	0.1877	0.004091	1.355
2019-04-12 20:40:00	0.03318	0.1977	0.004091	1.305
2019-04-12 20:45:00	0.02318	0.1877	0.004091	1.175
2019-04-12 20:50:00	0.03318	0.1977	0.004091	1.115
2019-04-12 20:55:00	0.02318	0.1977	0.004091	1.015
2019-04-12 21:00:00	0.02318	0.1877	0.004091	1.325
2019-04-12 21:05:00	0.02318	0.1577	0.004091	1.125
2019-04-12 21:10:00	0.02318	0.1477	0.004091	1.175
2019-04-12 21:15:00	0.02318	0.1877	0.004091	1.065
2019-04-12 21:20:00	0.02318	0.1877	0.004091	0.875
2019-04-12 21:25:00	0.02318	0.2277	0.004091	1.135
2019-04-12 21:30:00	0.02318	0.2077	0.004091	0.945
2019-04-12 21:35:00	0.02318	0.1877	0.004091	0.745
2019-04-12 21:40:00	0.02318	0.1877	0.004091	0.495
2019-04-12 21:45:00	0.01318	0.1877	0.004091	0.635
2019-04-12 21:50:00	0.01318	0.1477	0.004091	0.615
2019-04-12 21:55:00	0.02318	0.1577	0.004091	0.655
2019-04-12 22:00:00	0.01318	0.1477	0.004091	0.415
2019-04-12 22:05:00	0.02318	0.1477	0.004091	0.445
2019-04-12 22:10:00	0.02318	0.1477	0.004091	0.905
2019-04-12 22:15:00	0.01318	0.1477	0.004091	0.595
2019-04-12 22:20:00	0.01318	0.1477	0.004091	0.685
2019-04-12 22:25:00	0.01318	0.1477	0.004091	0.705
2019-04-12 22:30:00	0.01318	0.1477	0.004091	0.535
2019-04-12 22:35:00	0.01318	0.1477	0.004091	0.605
2019-04-12 22:40:00	0.01318	0.1377	0.004091	0.525
2019-04-12 22:45:00	0.01318	0.1477	0.004091	0.455
2019-04-12 22:50:00	0.01318	0.1477	0.004091	0.415
2019-04-12 22:55:00	0.01318	0.1477	0.004091	0.495
2019-04-12 23:00:00	0.01318	0.1377	0.004091	0.255
2019-04-12 23:05:00	0.02318	0.1477	0.004091	0.205
2019-04-12 23:10:00	0.01318	0.1377	0.004091	0.165
2019-04-12 23:15:00	0.01318	0.1377	0.004091	0.205
2019-04-12 23:20:00	0.01318	0.1477	0.004091	-0.075
2019-04-12 23:25:00	0.01318	0.1377	0.004091	0.125
2019-04-12 23:30:00	0.01318	0.1477	0.004091	-0.045
2019-04-12 23:35:00	0.01318	0.1477	0.004091	0.005
2019-04-12 23:40:00	0.003182	0.1877	0.004091	-0.075
2019-04-12 23:45:00	0.003182	0.1477	0.004091	-0.025
2019-04-12 23:50:00	0.003182	0.1477	0.004091	-0.375
2019-04-12 23:55:00	0.003182	0.1477	0.004091	-0.235
2019-04-13	0.003182	0.1377	0.004091	-0.285
2019-04-13 00:05:00	0.01318	0.1477	0.004091	-0.505
2019-04-13 00:10:00	0.003182	0.1477	0.004091	-0.495
2019-04-13 00:15:00	0.003182	0.1477	0.004091	-0.475
2019-04-13 00:20:00	0.003182	0.1477	0.004091	-0.525
2019-04-13 00:25:00	0.01318	0.1677	0.004091	-0.505
2019-04-13 00:30:00	0.003182	0.1477	0.004091	-0.675
2019-04-13 00:35:00	0.003182	0.1477	0.004091	-0.665
2019-04-13 00:40:00	0.003182	0.1477	0.004091	-0.585
2019-04-13 00:45:00	0.003182	0.1377	0.004091	-0.735
2019-04-13 00:50:00	0.003182	0.1477	0.004091	-0.915
2019-04-13 00:55:00	0.003182	0.1477	0.004091	-0.765
2019-04-13 01:00:00	0.003182	0.1777	0.004091	-0.855
2019-04-13 01:05:00	0.003182	0.1477	0.004091	-0.885
2019-04-13 01:10:00	0.003182	0.1377	0.004091	-0.825
2019-04-13 01:15:00	0.003182	0.1477	0.004091	-0.925
2019-04-13 01:20:00	0.003182	0.1477	0.004091	-1.205
2019-04-13 01:25:00	0.003182	0.1477	0.004091	-1.045
2019-04-13 01:30:00	0.003182	0.1477	0.004091	-0.925
2019-04-13 01:35:00	0.003182	0.1477	0.004091	-1.295
2019-04-13 01:40:00	0.003182	0.1277	0.004091	-1.455
2019-04-13 01:45:00	0.003182	0.1177	0.004091	-1.165
2019-04-13 01:50:00	0.003182	0.1277	0.004091	-1.155
2019-04-13 01:55:00	0.003182	0.1277	0.004091	-1.235
2019-04-13 02:00:00	0.003182	0.1377	0.004091	-1.575
2019-04-13 02:05:00	0.003182	0.1177	0.004091	-1.665
2019-04-13 02:10:00	0.003182	0.1177	0.004091	-1.615
2019-04-13 02:15:00	0.003182	0.1077	0.004091	-1.415
2019-04-13 02:20:00	0.003182	0.1077	0.004091	-1.525
2019-04-13 02:25:00	0.003182	0.1077	0.004091	-1.475
2019-04-13 02:30:00	0.003182	0.1177	0.004091	-1.485
2019-04-13 02:35:00	0.003182	0.1177	0.004091	-1.615
2019-04-13 02:40:00	0.003182	0.1377	0.004091	-1.455
2019-04-13 02:45:00	0.003182	0.1177	0.004091	-1.655
2019-04-13 02:50:00	0.003182	0.1177	0.004091	-1.575
2019-04-13 02:55:00	0.003182	0.1177	0.004091	-1.775
2019-04-13 03:00:00	0.003182	0.1477	0.004091	-1.885
2019-04-13 03:05:00	-0.006818	0.1477	0.004091	-2.095
2019-04-13 03:10:00	-0.006818	0.1577	0.004091	-1.715
2019-04-13 03:15:00	-0.006818	0.1777	0.004091	-1.875
2019-04-13 03:20:00	-0.006818	0.1177	0.004091	-2.035
2019-04-13 03:25:00	0.003182	0.1577	0.004091	-1.965
2019-04-13 03:30:00	0.003182	0.1377	0.004091	-2.095
2019-04-13 03:35:00	-0.006818	0.1177	0.004091	-2.125
2019-04-13 03:40:00	-0.006818	0.1077	0.004091	-2.265
2019-04-13 03:45:00	-0.01682	0.1077	0.004091	-2.225
2019-04-13 03:50:00	-0.006818	0.1077	0.004091	-2.315
2019-04-13 03:55:00	0.003182	0.1177	0.004091	-2.175
2019-04-13 04:00:00	0.003182	0.1877	0.004091	-2.205
2019-04-13 04:05:00	-0.006818	0.1377	0.004091	-2.245
2019-04-13 04:10:00	-0.006818	0.1877	0.004091	-2.245
2019-04-13 04:15:00	0.003182	0.1477	0.004091	-2.275
2019-04-13 04:20:00	-0.006818	0.1477	0.004091	-2.535
--		--	--
2019-04-13 11:22:00	0.2432	0.4577	-0.1059	2.115
2019-04-13 11:27:00	0.2432	0.4577	-0.1159	2.315
2019-04-13 11:32:00	0.2832	0.5077	-0.07591	1.785
2019-04-13 11:37:00	0.2932	0.5177	-0.04591	1.915
2019-04-13 11:42:00	0.2832	0.5577	-0.03591	1.795
2019-04-13 11:47:00	0.2032	0.4677	-0.07591	1.005
2019-04-13 11:52:00	0.2832	0.5877	-0.02591	2.485
2019-04-13 11:57:00	0.1632	0.4677	-0.06591	1.205
2019-04-13 12:02:00	0.2332	0.5577	-0.005909	2.505
2019-04-13 12:07:00	0.2632	0.5577	0.004091	3.695
2019-04-13 12:12:00	0.2132	0.4577	-0.02591	3.165
2019-04-13 12:17:00	0.2832	0.4077	0.004091	3.125
2019-04-13 12:22:00	0.2832	0.5577	-0.005909	2.845
2019-04-13 12:27:00	0.2832	0.6377	0.004091	3.395
2019-04-13 12:32:00	0.2032	0.5577	-0.03591	3.195
2019-04-13 12:37:00	0.2032	0.5277	-0.06591	2.465
2019-04-13 12:42:00	0.1832	0.5577	-0.06591	1.325
2019-04-13 12:47:00	0.1532	0.4777	-0.06591	1.135
2019-04-13 12:52:00	0.1532	0.5577	-0.06591	1.045
2019-04-13 12:57:00	0.1832	0.5177	-0.05591	1.285
2019-04-13 13:02:00	0.1932	0.5277	-0.03591	1.235
2019-04-13 13:07:00	0.2632	0.6177	0.004091	2.125
2019-04-13 13:12:00	0.2032	0.5377	-0.03591	1.355
2019-04-13 13:17:00	0.1932	0.4677	-0.03591	1.535
2019-04-13 13:22:00	0.2032	0.5177	-0.03591	1.625
2019-04-13 13:27:00	0.1532	0.5577	-0.03591	1.285
2019-04-13 13:32:00	0.1632	0.6677	-0.03591	1.595
2019-04-13 13:37:00	0.1932	0.4077	-0.03591	1.785
2019-04-13 13:42:00	0.1532	0.5077	-0.03591	2.065
2019-04-13 13:47:00	0.2332	0.4677	0.004091	2.695
2019-04-13 13:52:00	0.2432	0.6177	0.02409	2.725
2019-04-13 13:57:00	0.2332	0.5977	0.004091	2.175
2019-04-13 14:02:00	0.2432	0.5077	0.004091	2.055
2019-04-13 14:07:00	0.2432	0.4777	0.01409	2.455
2019-04-13 14:12:00	0.2432	0.5477	0.004091	2.325
2019-04-13 14:17:00	0.2032	0.5577	0.004091	2.205
2019-04-13 14:22:00	0.1932	0.6077	0.004091	2.105
2019-04-13 14:27:00	0.2032	0.6177	0.01409	2.465
2019-04-13 14:32:00	0.2032	0.5377	0.02409	2.685
2019-04-13 14:37:00	0.2132	0.6477	0.02409	2.515
2019-04-13 14:42:00	0.1932	0.5877	0.02409	2.695
2019-04-13 14:47:00	0.2332	0.5477	0.05409	3.165
2019-04-13 14:52:00	0.2232	0.5377	0.04409	3.215
2019-04-13 14:57:00	0.1932	0.5877	0.07409	3.835
2019-04-13 15:02:00	0.1832	0.5677	0.07409	4.325
2019-04-13 15:07:00	0.1632	0.6177	0.06409	4.605
2019-04-13 15:12:00	0.1932	0.5677	0.03409	3.605
2019-04-13 15:17:00	0.1932	0.4677	0.02409	3.515
2019-04-13 15:22:00	0.1932	0.4877	0.02409	4.185
2019-04-13 15:27:00	0.1932	0.4777	0.03409	3.255
2019-04-13 15:32:00	0.1232	0.4677	-0.02591	2.285
2019-04-13 15:37:00	0.1532	0.4077	-0.005909	2.375
2019-04-13 15:42:00	0.1132	0.4277	0.004091	2.815
2019-04-13 15:48:00	0.1532	0.3177	-0.02591	0.865
2019-04-13 15:53:00	0.1232	0.4277	-0.02591	3.295
2019-04-13 15:58:00	0.1532	0.4777	0.06409	5.525
2019-04-13 16:03:00	0.1532	0.4677	0.05409	3.185
2019-04-13 16:08:00	0.1832	0.5077	0.03409	5.325
2019-04-13 16:13:00	0.1532	0.5077	0.03409	5.775
2019-04-13 16:18:00	0.1432	0.5477	0.03409	4.825
2019-04-13 16:23:00	0.1432	0.5377	0.02409	4.695
2019-04-13 16:28:00	0.1732	0.5677	0.02409	2.765
2019-04-13 16:33:00	0.1132	0.5877	0.02409	5.715
2019-04-13 16:38:00	0.1132	0.5877	0.01409	4.005
2019-04-13 16:43:00	0.1132	0.5477	0.004091	2.705
2019-04-13 16:48:00	0.1132	0.5877	0.004091	5.445
2019-04-13 16:53:00	0.1032	0.5977	0.004091	5.095
2019-04-13 16:58:00	0.1132	0.5477	0.004091	4.645
2019-04-13 17:03:00	0.1032	0.6077	0.004091	4.795
2019-04-13 17:08:00	0.1232	0.5877	0.004091	5.095
2019-04-13 17:13:00	0.1232	0.5277	0.004091	6.645
2019-04-13 17:18:00	0.1132	0.5077	0.004091	7.235
2019-04-13 17:23:00	0.09318	0.5177	-0.01591	6.405
2019-04-13 17:28:00	0.1132	0.5077	-0.02591	5.555
2019-04-13 17:33:00	0.08318	0.5077	-0.02591	3.425
2019-04-13 17:38:00	0.1132	0.4177	-0.03591	1.775
2019-04-13 17:43:00	0.09318	0.4277	-0.03591	1.765
2019-04-13 17:48:00	0.1032	0.4277	-0.07591	1.625
2019-04-13 17:53:00	0.09318	0.4677	-0.04591	1.495
2019-04-13 17:58:00	0.05318	0.4277	-0.06591	0.165
2019-04-13 18:03:00	0.1032	0.3877	-0.06591	-0.065
2019-04-13 18:08:00	0.07318	0.4077	-0.03591	0.235
2019-04-13 18:13:00	0.06318	0.4077	-0.04591	0.015
2019-04-13 18:18:00	0.07318	0.3877	-0.03591	0.695
2019-04-13 18:23:00	0.07318	0.3677	-0.03591	0.845
2019-04-13 18:28:00	0.06318	0.3377	-0.03591	0.235
2019-04-13 18:33:00	0.05318	0.3277	-0.03591	0.045
2019-04-13 18:38:00	0.06318	0.3577	-0.03591	0.145
2019-04-13 18:43:00	0.07318	0.3077	-0.04591	0.125
2019-04-13 18:48:00	0.07318	0.3177	-0.05591	-0.125
2019-04-13 18:53:00	0.06318	0.2877	-0.05591	-0.445
2019-04-13 18:58:00	0.05318	0.2777	-0.05591	-0.295
2019-04-13 19:03:00	0.03318	0.2877	-0.05591	-0.365
2019-04-13 19:08:00	0.03318	0.2877	-0.05591	-0.575
2019-04-13 19:13:00	0.03318	0.2877	-0.06591	-0.645
2019-04-13 19:18:00	0.03318	0.2977	-0.06591	-0.715
2019-04-13 19:23:00	0.03318	0.2977	-0.06591	-0.805
2019-04-13 19:28:00	0.03318	0.2677	-0.06591	-0.915
2019-04-13 19:33:00	0.03318	0.2977	-0.06591	-1.015
2019-04-13 19:38:00	0.03318	0.2877	-0.06591	-1.085
2019-04-13 19:43:00	0.02318	0.2777	-0.06591	-1.045
2019-04-13 19:48:00	0.03318	0.2677	-0.06591	-1.125
2019-04-13 19:51:00	0.03318	-0.03227	-0.05591	-1.235
2019-04-13 19:56:00	0.03318	-0.03227	-0.06591	-1.315
2019-04-13 20:01:00	0.03318	-0.03227	-0.05591	-1.535
2019-04-13 20:06:00	0.03318	-0.03227	-0.05591	-1.395
2019-04-13 20:11:00	0.03318	-0.03227	-0.05591	-1.635

## Sheet: Figure 2c
	DMSP concentration (nM)
	Daily minimum temperature	T < -3	-3 < T < -1.5	-1.5 < T < 0	0 < T
	DMSP (nM)	86.9	76.9	48.2	14.6
		123.1	63.6	78	56.8
		40.3	64.2	47.3	7.7
		121	89.8	13.5	30.3
		44.4	172.4	103.7	88.3
		52.2	120.7	48.2	3.8
		132.6	41	27.7	4.9
		110.1	54.4	119.9
		100	39.5	4.9
		91.7	72.6	41.2
			339.7	32.9
			126.6	81.8
	n	10	12	12	7
	Average	90.23	105.117	53.9417	29.4857
	Deviation	33.9373	83.5221	35.1951	32.0579

## Sheet: Figure 3a
	DMSP existing ratio (%)
Date	Plankton	Dissolved
2019-04-09	94.66	5.341
2019-04-10	91.25	8.752
2019-04-10	97.86	2.142
2019-04-11	95.25	4.746
2019-04-12	95.92	4.084
2019-04-13	88.97	11.03
2019-04-14	32.34	67.66
2019-04-15	86.39	13.61
2019-04-16	40	60
2019-04-17	71.39	28.61

## Sheet: Figure 3b
April			August
Gymnodinium	DMSP		Gymnodinium	DMSP
cell/mL	nM		cell/mL	nM
170	13.6		77	0
500	47.1		127	0.75
250	20.2		180	0.62
890	64.2		207	0.5
530	32.8		237	0.57
850	64.1		137	0
510	84.2		177	0.23
990	127.1		133	0.32
480	45.2		113	0.17
260	55.6		53	0
0	4.4		83	0
100	14.6		70	0
80	7.7		60	0.21
0	1.9		20	0
0	0.9		107	0.55
0	72.7
1207	76.9
593	41
20	3.7
2943	86.9
767	52.2
1213	66.9
2210	123.1
2110	132.6
5220	322.2
43	3
727	40.3
3597	110.1
100	10.7
700	48.2
923	48.2
180	11.1
1937	116.6
0	0.7
1207	63.6
673	54.4
1647	78
237	27.7
1383	64.2
460	39.5
2873	89.8
1407	72.6
3420	194.9
753	58.1
900	56.8
423	30.3
1720	172.4
3753	339.7
3703	311.5
1487	120.7
2500	126.6
4790	206.3
1610	47.3
4370	119.9
187	40.3
